# Supplementary material for: Genome-wide SNP profiling of worldwide goat populations reveals strong partitioning of diversity and highlights post-domestication migration routes
Source: Genet Sel Evol. 2018 Nov 19;50:58. doi: 10.1186/s12711-018-0422-x (PMC6240949; doi:10.1186/s12711-018-0422-x)
Supplement: Supplementary file 4 — Additional file 4: Table S2. Pairwise estimates of number of migrants (Nm) and FST. Matrix of the number of migrants calculated between pairs of populations according to Jaatha software (upper diagonal) and of FST (lower diagonal) based on Arlequin software results. The colour-code assigned to each value follows the same scale adopted in Fig. 2 and in Figure S2 (see Additional File 5: Figure S2). All FST values are statistically significant at P = 0.05, with the exception of those marked with §. [file 12711_2018_422_MOESM4_ESM.xlsx]

## Sheet: Table_S2_Fst_&_Nm
Table S2
Pairwise estimates of number of migrants (Nm) and Fst.
	BEZ	ANG_AR	ANG_FR	ANG_MG	ANG_ZA	ANK	KIL	KLS	IRA	KAM	PAT	BUT	BRI	TAP	DDP	KAC	PAH	LOH	THA	BAB	JAT	KES	LOP	CHA	TED	BRK	OSS	SID	NBN_AR	NBN_EG	BAR	DRA	GHA	MOR	NDA	NOR	TUN	GUE	MAU	NAI	PEU	SDN	TAR	DJA	SAH	RSK	SHL	CAM	WAD
BEZ		1.26936	0.153531	0.109487	0.153125	0.168777	0.0450116	0.00988914	14.9592	0.108039	0.127172	0.00690161	0.136824	0.0709429	0.161279	0.0451375	10.2594	7.72827	16.3302	0.0873359	0.0529393	25	0.113568	14.1603	0.240345	0.188777	0.00618649	0.00618649	0.152861	0.0809043	15.3026	13.1568	25	0.16572	11.6381	25	3.60088	0.0326799	14.3179	0.595175	0.0415168	0.036334	10.4437	3.79408	8.15485	0.0520899	6.70793	0.105858	0.156751
ANG_AR	0.12916		17.7983	0.110221	22.428	18.3251	11.2449	25	0.0664271	0.174539	22.5234	10.203	21.0215	6.29196	0.377868	0.0985325	13.3532	0.210532	0.161333	0.00870166	0.0174067	0.0758206	0.166724	0.154761	25	25	25	25	0.124631	18.5403	0.112306	0.139496	0.14692	0.0142553	0.27997	0.191849	21.5078	0.0478474	0.0184971	0.0211153	0.120853	8.90054	15.4195	0.0845227	0.181973	0.288566	0.0429831	25	10.6351
ANG_FR	0.16645	0.06785		0.161352	0.0315549	24.8599	25	25	0.0817229	0.112393	15.7356	0.126458	12.8661	6.83256	0.0807952	0.0461052	8.76462	14.9765	12.3953	0.0728394	14.8401	16.8754	0.0187922	0.211254	15.3754	7.94364	15.3975	22.7906	11.2879	0.220394	0.205661	0.124734	0.0077024	0.185691	0.084891	0.10549	14.4917	8.03924	0.15125	0.0463658	10.2762	13.8249	13.4429	0.103321	11.099	13.416	9.15385	10.0666	6.23111
ANG_MG	0.19002	0.11974	0.15868		0.0117184	0.0312202	0.00829455	0.226763	0.0503629	0.005	0.00765453	0.00765453	0.00856387	0.0108851	0.201079	0.0451375	0.131272	0.0955958	0.788074	0.0551842	0.106151	0.0717085	0.0172525	0.169985	0.133744	0.0737792	0.0895807	0.213845	10.8177	0.113871	22.1728	25	25	0.184678	25	25	0.0607511	0.0725257	0.227653	0.128842	0.0927897	0.164651	0.0168425	0.169787	0.0893709	0.0261723	0.208203	0.194249	0.139706
ANG_ZA	0.18825	0.07426	0.1348	0.17748		6.5221	0.0461884	13.0956	0.0144991	0.0418327	11.8086	17.3946	0.11699	0.265083	0.0857345	0.108377	0.012243	0.023345	0.173487	0.191031	3.27557	0.0135006	0.0251793	0.164791	23.7852	12.3786	22.066	23.4404	0.225638	9.78034	0.0992677	0.005	0.161497	0.129623	0.386275	0.212986	0.0442492	0.0374775	0.339216	0.0773187	0.268152	6.98246	0.111221	0.15097	0.0847974	0.119892	0.368337	23.0851	9.93571
ANK	0.11258	0.05402	0.08474	0.10964	0.10859		25	15.4325	25	0.166857	13.706	0.0668102	19.2324	11.3805	9.80729	0.0640117	25	15.1809	25	0.0854988	25	25	25	5.57704	0.366188	8.49871	0.162715	0.0474663	25	0.046256	0.110015	16.3661	25	25	25	25	25	25	16.9328	8.73772	22.1221	25	25	0.293853	25	25	25	24.5626	0.15605
KIL	0.10321	0.05699	0.08882	0.10603	0.1104	0.03532		25	12.4275	0.0168515	10.4482	10.228	17.3752	22.4438	13.1678	0.00768888	4.3015	9.00598	15.7922	0.140055	19.0765	25	16.543	22.406	0.682522	19.1939	13.6542	10.047	19.5488	0.129505	0.283672	9.2057	0.235939	17.7367	0.0240558	0.111665	25	25	16.9073	14.3859	17.3837	23.9353	25	0.154098	25	25	20.5782	12.354	0.352217
KLS	0.10259	0.05445	0.08558	0.09794	0.10711	0.03381	0.02387		0.977919	0.038309	10.6175	5.28629	8.95712	13.6184	24.4886	0.0606065	17.532	11.6375	0.15774	0.0762553	16.3302	8.08662	0.107527	0.0111686	24.7996	24.1301	25	14.8901	20.2053	21.3953	0.0935863	0.141213	0.138633	0.0145152	0.443801	0.249865	25	14.282	10.6223	0.151096	11.5336	6.54504	19.452	0.174306	22.838	13.0845	9.55025	25	14.4837
IRA	0.09941	0.05071	0.08453	0.1041	0.10721	0.02821	0.01843	0.01464		0.125861	0.150428	0.0117184	0.0519714	0.0949349	0.279873	0.214894	15.3758	14.3032	11.9173	0.0854988	16.3302	23.4861	25	25	0.0132932	0.0232705	0.0166901	0.189487	25	0.256957	25	25	25	25	22.6666	25	14.4941	0.0873652	18.0895	0.21798	0.124205	0.0647284	12.766	7.82221	16.3302	16.8815	25	0.0144633	0.132973
KAM	0.24337	0.18809	0.22464	0.26862	0.2372	0.17897	0.16732	0.15728	0.15555		3.65689	7.11528	0.0779653	0.00802914	0.172243	0.0718185	0.0292203	0.14538	0.0369317	0.149225	0.116872	0.149424	0.121094	0.109394	6.77087	0.410614	0.15449	0.109742	0.0453614	3.69759	0.0117184	0.0578666	0.076424	0.882822	0.118535	0.04857	0.150227	0.0124774	0.151662	0.0317182	0.0202861	0.0114069	0.0891819	0.0298295	0.00810783	0.0117184	0.104301	0.420523	6.05542
PAT	0.17941	0.1368	0.169	0.20518	0.18662	0.11995	0.10958	0.10303	0.09036	0.03924		13.6782	14.191	25	13.4651	0.202405	18.5015	15.075	22.4765	0.185052	25	24.4188	16.3961	6.11011	7.71263	20.2941	25	11.5395	0.048745	12.5329	0.0153602	0.020679	0.00884097	0.0106933	0.243707	0.156908	25	0.0492979	0.019586	5.29241	12.5324	4.95573	0.0186308	0.08374	0.0437898	5.8519	12.7271	14.3038	0.143281
BUT	0.19171	0.14631	0.17922	0.21582	0.19694	0.13035	0.12044	0.11411	0.10394	0.15012	0.09391		8.6088	25	11.9164	0.0706016	6.29896	13.3923	5.29207	0.232375	14.1404	0.0577581	0.182854	0.146345	16.5242	16.0224	8.82765	23.6852	0.144955	12.0834	0.235879	0.044235	0.048389	0.0100331	0.141319	0.103044	0.0954662	0.113851	0.00956896	0.191131	7.34633	0.149727	0.150894	0.114603	0.165679	0.118386	0.189238	6.53147	0.0921292
BRI	0.18961	0.14257	0.177	0.20945	0.19379	0.12831	0.11784	0.11016	0.10181	0.17814	0.11789	0.12858		19.463	9.25154	0.0101896	19.608	24.372	5.97518	6.20781	10.141	0.22214	13.0398	0.273	13.4289	12.2887	8.65636	7.08088	0.122608	12.7642	0.155907	0.00639286	0.14717	0.0617625	0.0096453	0.155605	10.4088	0.0367439	0.0328446	0.119227	12.6136	0.0620318	0.0853479	0.095771	0.0399771	0.0673442	6.2282	24.7586	0.204545
TAP	0.16474	0.12259	0.15531	0.18751	0.17471	0.10539	0.09422	0.08898	0.07619	0.13653	0.07498	0.08205	0.09573		17.9568	0.0309993	8.78248	25	22.0981	0.0153869	25	15.5264	16.3302	12.5416	17.9464	11.9733	8.45729	12.1092	12.2418	5.23983	0.358573	0.0150827	0.149844	1.40399	0.18755	0.005	9.88194	0.101553	0.445988	0.15509	25	15.7395	16.3302	0.0269396	12.6203	13.0475	7.14877	16.0803	0.207594
DDP	0.18289	0.13783	0.1716	0.20964	0.18996	0.12238	0.11151	0.105	0.09559	0.16915	0.10615	0.11744	0.12854	0.0966		0.065757	15.2923	25	25	15.2875	25	14.5126	11.2976	25	8.75122	11.0008	0.0688887	0.0240472	0.0447216	0.209596	1.26853	0.0231617	0.211456	0.227973	0.00893406	0.232527	3.15426	0.0967203	6.69278	0.187315	9.50025	5.12554	0.0485946	0.00985926	5.40752	0.144904	0.135192	0.0991023	0.0990063
KAC	0.24229	0.1823	0.22082	0.26619	0.23372	0.17305	0.16067	0.15179	0.15181	0.21416	0.1522	0.15719	0.17562	0.13737	0.1641		0.215621	6.82273	0.0529007	0.00936369	0.123484	0.0800687	0.0988715	0.0461413	0.0360603	0.00862251	0.032566	0.0331092	0.222498	0.0328185	1.57301	0.0947442	0.00765453	0.005	0.00765453	0.112723	0.0849969	0.0854988	0.046901	0.0179397	0.0517016	0.0561533	0.116544	0.005	0.0931128	0.00947093	0.0144991	0.627884	0.0504563
PAH	0.14804	0.10939	0.14095	0.17412	0.16083	0.09059	0.07998	0.0756	0.0597	0.14009	0.07684	0.08814	0.09593	0.06568	0.06957	0.1332		25	25	0.0106839	16.3302	25	25	11.7128	11.2933	0.176483	0.217285	0.0593253	0.0542631	0.134186	0.10244	0.127719	0.104356	6.67082	0.317645	0.016678	20.1086	15.5208	0.0368261	0.096476	12.3164	15.5922	0.0989137	0.0201659	6.48968	12.6302	10.5094	0.0654163	0.0607607
LOH	0.17778	0.13304	0.16664	0.20116	0.18472	0.11647	0.1053	0.09938	0.08795	0.1501	0.08851	0.11117	0.11904	0.0883	0.10483	0.1598	0.0751		25	11.2759	25	24.476	25	11.5415	0.140201	4.26045	0.114428	0.26955	0.166481	0.0398386	0.0102775	0.104957	0.155493	0.106917	0.0174649	0.313345	13.2004	0.0578925	0.0834976	0.0975385	9.6622	13.907	15.4763	0.108965	4.15368	7.13732	5.3451	0.0337285	0.136999
THA	0.14386	0.10479	0.13719	0.17054	0.15653	0.0857	0.07564	0.07149	0.05476	0.12645	0.06182	0.06988	0.08521	0.04821	0.06742	0.10854	0.03799	0.0645		0.113247	14.2051	25	22.3965	11.0876	0.143542	0.120665	0.223472	0.0993284	25	0.0971276	19.5838	0.0321823	15.3454	20.3261	17.0256	16.3302	8.35526	13.9151	0.0540344	0.0772805	11.0581	13.5795	12.698	0.0650232	5.93658	11.0811	14.2403	0.207749	0.0292495
BAB	0.23317	0.17443	0.21251	0.25517	0.22776	0.16411	0.15242	0.14343	0.14459	0.22446	0.16419	0.17458	0.15539	0.14852	0.16873	0.22701	0.13714	0.16754	0.13171		0.0154591	0.109278	0.0888432	0.134079	0.054897	1.41533	0.136701	0.107986	0.0691012	0.0991801	0.159449	0.0117184	0.005	0.0559556	0.374132	0.0938141	0.0187795	0.00947093	0.0105992	0.00824628	0.207193	0.00765453	0.0813398	0.0854988	0.0192593	0.0185688	0.0834273	0.148549	0.0154282
JAT	0.17559	0.13158	0.16514	0.2016	0.18397	0.11453	0.10351	0.098	0.08596	0.15457	0.09011	0.09146	0.11406	0.07097	0.10242	0.12934	0.07158	0.09745	0.04553	0.16296		16.3302	18.2733	25	0.146258	0.205578	0.181344	0.0351822	10.3586	0.168027	0.165824	0.0232179	0.521656	0.0246074	6.02608	0.0251099	16.5825	0.0804333	1.31819	0.0320949	25	5.07553	0.0692152	0.309828	12.4543	9.69564	13.0454	0.260397	0.598742
KES	0.12344	0.08431	0.11601	0.14743	0.13723	0.06245	0.05292	0.04885	0.03194	0.12916	0.06386	0.07678	0.08215	0.05182	0.06551	0.1234	0.03243	0.06184	0.02466	0.12776	0.05869		25	25	0.297687	0.175223	0.174096	0.082023	17.0919	0.0226516	0.208267	0.140528	16.3302	20.5508	25	25	18.7199	0.0325495	5.99303	9.68704	10.7369	10.1288	8.70204	0.106252	16.1353	0.199174	12.3083	0.0237393	0.0257665
LOP	0.14925	0.10844	0.14039	0.17492	0.16102	0.08864	0.07922	0.07455	0.05953	0.14671	0.0823	0.09434	0.10053	0.07053	0.08424	0.14092	0.0515	0.08004	0.04031	0.14786	0.07629	0.03504		25	0.21229	0.0247685	0.352499	0.212278	8.93386	0.0105598	0.103126	16.9538	0.209652	9.93063	0.258044	6.30017	25	0.0279476	7.17891	0.0164631	0.127386	0.192014	9.71112	0.0164545	12.1664	0.020282	12.2402	0.241511	0.0069695
CHA	0.1276	0.08812	0.12127	0.1519	0.14256	0.06583	0.0559	0.05201	0.03441	0.12629	0.05939	0.07433	0.08205	0.04858	0.06772	0.12407	0.03386	0.06148	0.02243	0.1317	0.0571	0.01312	0.03782		0.0119486	0.174096	0.15905	0.0900926	10.6025	0.0826659	25	16.3302	25	7.64305	25	22.3509	15.7047	11.7181	19.9622	0.26867	0.0273026	0.139351	16.7709	0.005	7.62018	0.134896	14.4787	0.0194654	0.00937684
TED	0.16356	0.12449	0.15279	0.18948	0.17319	0.10987	0.10102	0.09618	0.08398	0.16103	0.10424	0.11342	0.11174	0.09074	0.10594	0.15425	0.0729	0.1037	0.06576	0.15714	0.0952	0.06215	0.07316	0.06562		17.6412	22.3539	25	0.0324248	22.7647	0.0840522	0.132782	0.00618649	0.173616	0.005	0.111792	11.7588	4.14409	0.057994	0.0695118	8.95269	0.0901422	0.0570195	0.0666135	0.0721673	0.137664	0.0378667	20.1073	22.3937
BRK	0.11535	0.0649	0.09905	0.09289	0.12007	0.0497	0.04061	0.02797	0.03473	0.18038	0.12975	0.13952	0.13283	0.1139	0.13189	0.17455	0.10358	0.12639	0.10027	0.16334	0.12397	0.07824	0.10273	0.08073	0.12067		25	25	0.124125	13.24	0.176851	0.138507	0.178453	0.199994	0.0496787	0.125423	24.6071	0.182183	0.0509321	0.171592	13.3555	13.8689	9.91957	0.17536	5.29014	0.0438182	0.189327	25	21.7463
OSS	0.12565	0.0744	0.10747	0.10463	0.1283	0.05848	0.04903	0.03577	0.04254	0.18527	0.13439	0.14469	0.13773	0.11878	0.13688	0.1798	0.10866	0.13074	0.10509	0.16969	0.12941	0.08353	0.1078	0.0864	0.12563	0.01677		22.7234	0.228315	19.4231	0.005	0.217921	0.286251	0.122841	0.147851	0.147841	11.5517	0.143378	0.0774367	0.157529	9.39985	15.8906	0.135696	0.142642	0.181376	10.7725	6.61965	22.3251	23.3634
SID	0.11843	0.06729	0.10079	0.09546	0.12159	0.05152	0.04197	0.02856	0.03507	0.17956	0.12862	0.13894	0.1316	0.11324	0.13088	0.17425	0.10259	0.12499	0.09939	0.16293	0.12356	0.07742	0.10206	0.08007	0.12003	0.00818	0.01019		0.198594	12.1488	0.00618649	0.00618649	0.140764	0.290588	0.005	0.368855	14.5277	0.119072	0.117051	0.0479385	9.20338	0.104839	10.5647	0.0106316	0.0244017	10.5369	14.0357	15.3921	25
NBN_AR	0.11971	0.08386	0.12304	0.12549	0.14709	0.07198	0.06481	0.06296	0.05956	0.20313	0.14266	0.15435	0.15051	0.12755	0.14541	0.19532	0.11337	0.13893	0.10701	0.18494	0.13454	0.09025	0.11178	0.09115	0.13281	0.06035	0.07395	0.06697		2.50595	25	25	25	25	25	25	25	11.7834	25	4.60579	20.2053	11.9499	15.0571	0.129807	25	25	19.5671	0.0424359	0.218185
NBN_EG	0.16285	0.10765	0.14167	0.143	0.16155	0.09411	0.08507	0.07083	0.08114	0.21993	0.16972	0.17935	0.17322	0.15449	0.17353	0.21677	0.14468	0.16781	0.14164	0.20567	0.16586	0.12029	0.14496	0.12402	0.16009	0.04978	0.05572	0.04798	0.10935		0.136676	0.136907	0.136878	0.186152	0.219129	0.13506	7.87685	0.131753	0.00937166	0.0158558	9.92281	10.7979	7.57847	0.0158398	0.0389762	0.0319301	8.5847	20.6927	12.5698
BAR	0.15507	0.09402	0.1403	0.12459	0.16516	0.0824	0.07273	0.06328	0.07167	0.26117	0.19319	0.20663	0.19781	0.17457	0.19864	0.25811	0.16005	0.18992	0.15639	0.24308	0.18839	0.13034	0.16011	0.13233	0.17672	0.0263	0.04886	0.03838	0.06291	§		25	25	25	0.0974714	25	0.166628	16.3302	25	16.3302	0.170713	0.3159	19.8358	25	23.2519	0.0408752	0.139605	0.10402	0.210856
DRA	0.16089	0.09765	0.1461	0.12928	0.17132	0.08907	0.0799	0.06937	0.07808	0.26664	0.19923	0.2115	0.20228	0.18033	0.20371	0.26482	0.16525	0.19617	0.16206	§	0.19415	0.13643	0.1662	0.13865	0.1829	0.0323	0.05435	0.04419	0.06708	0.09438	0.00998		25	25	25	25	0.020233	18.4692	25	16.2784	0.0216321	0.284019	25	25	25	0.34993	10.7236	0.226802	0.005
GHA	0.15852	0.09633	0.14233	0.12692	0.16731	0.08552	0.0749	0.06486	0.07399	0.26355	0.19588	0.20866	0.19976	0.17737	0.20158	0.26088	0.16294	0.19337	0.15908	§	0.1899	0.13336	0.16274	0.13555	0.17954	0.02692	0.05043	0.03967	0.06702	0.09004	0.00579	0.01085		25	25	25	0.169523	0.0535262	25	25	0.663614	0.0605453	20.2053	25	25	0.176866	0.0431798	0.166031	0.00618649
MOR	0.14256	0.08901	0.1309	0.1132	0.15556	0.07831	0.06965	0.05989	0.06862	0.24095	0.17945	0.19169	0.18274	0.16209	0.18263	0.23485	0.14927	0.17611	0.14607	§	0.17271	0.12171	0.14809	0.12376	0.16633	0.02378	0.04501	0.03548	0.06183	§	0.00495	0.00773	0.00504		23.5215	25	25	21.9349	25	25	10.9493	25	25	22.6347	16.3446	12.5537	12.1204	0.365302	0.663018
NDA	0.15588	0.0936	0.13978	0.12512	0.16578	0.08403	0.0735	0.06313	0.07156	0.26083	0.19294	0.20654	0.19787	0.17506	0.19845	0.25818	0.15981	0.18958	0.15618	§	0.18774	0.13023	0.15954	0.13256	0.17699	0.02759	0.04986	0.03947	0.06522	0.08912	0.00906	0.0131	0.00924	0.00768		19.5289	0.258855	25	25	23.1598	0.103321	0.292304	8.93652	25	25	0.0995776	25	0.0974686	0.561289
NOR	0.14836	0.09225	0.1387	0.12448	0.16503	0.08193	0.07267	0.0653	0.07194	0.26132	0.19322	0.20678	0.19846	0.17565	0.19939	0.25955	0.16071	0.19122	0.15614	0.24318	0.18733	0.13119	0.1599	0.13213	0.17799	0.03453	0.05633	0.04705	0.05338	0.0953	0.01336	0.0164	0.014	0.01213	0.01544		0.0701609	20.9499	24.3659	25	0.130616	0.0206414	20.2053	25	25	0.194732	25	0.0113766	0.0991329
TUN	0.12852	0.07775	0.11519	0.10246	0.13909	0.06523	0.05625	0.04561	0.05373	0.21328	0.15706	0.1679	0.15893	0.14056	0.15916	0.20539	0.12849	0.15273	0.12551	0.1913	0.15026	0.10261	0.12782	0.10422	0.14615	0.01277	0.03335	0.02426	0.06054	0.06812	0.01276	0.01795	0.01343	0.01154	0.01466	0.02038		25	22.6015	7.29804	25	25	25	15.4307	25	25	25	24.4281	0.356411
GUE	0.20019	0.13965	0.18273	0.16588	0.20424	0.13571	0.12548	0.11344	0.12878	0.28537	0.22972	0.24067	0.23157	0.21393	0.23354	0.28092	0.20303	0.22844	0.20024	0.26624	0.22532	0.17947	0.20383	0.18301	0.21436	0.07432	0.09446	0.08476	0.11656	0.12912	0.05793	0.05551	0.05836	0.05259	0.06258	0.0702	0.06242		25	15.8638	17.381	25	25	18.0031	25	25	25	25	0.0388884
MAU	0.18581	0.1265	0.17003	0.14849	0.19194	0.12063	0.11122	0.10018	0.11441	0.27904	0.22075	0.23175	0.22166	0.20332	0.22414	0.27359	0.19248	0.21767	0.189	0.25705	0.21475	0.16768	0.19233	0.17064	0.20567	0.05751	0.07975	0.06991	0.09924	0.11555	0.02934	0.03007	0.02947	0.02743	0.03397	0.04217	0.04085	0.05083		25	25	25	25	25	25	25	25	0.0243427	0.426336
NAI	0.22104	0.15799	0.20333	0.18341	0.22446	0.1564	0.14647	0.13451	0.15274	0.30968	0.25322	0.26373	0.2553	0.23752	0.25768	0.30544	0.22693	0.25273	0.22471	0.29124	0.24998	0.20372	0.22762	0.20839	0.23651	0.09217	0.11408	0.10445	0.13106	0.1496	0.07006	0.06821	0.06949	0.06371	0.07415	0.08131	0.07697	0.07681	0.05112		19.298	25	25	16.4775	16.4731	25	15.0372	0.16491	0.180353
PEU	0.19115	0.13268	0.17464	0.1521	0.19574	0.12813	0.11881	0.10729	0.12234	0.27739	0.22338	0.2334	0.22468	0.20711	0.22663	0.27067	0.19699	0.22095	0.1946	0.25691	0.2182	0.17436	0.19729	0.17689	0.20977	0.06324	0.08517	0.07546	0.10646	0.12075	0.03498	0.03473	0.03431	0.03257	0.039	0.04846	0.04685	0.05275	0.01933	0.04507		25	13.6167	0.21649	25	25	25	25	0.245647
SDN	0.19292	0.135	0.17703	0.15424	0.19914	0.13124	0.12188	0.11073	0.12599	0.27972	0.22618	0.23648	0.2272	0.21034	0.22938	0.27329	0.20032	0.22383	0.19756	0.25931	0.22122	0.17709	0.20037	0.18033	0.21249	0.06675	0.08898	0.07907	0.10785	0.12426	0.03707	0.03733	0.03714	0.03541	0.04183	0.051	0.05029	0.05149	0.02166	0.02109	0.01752		25	22.7894	25	13.2483	25	25	14.2366
TAR	0.18589	0.12786	0.17055	0.14703	0.1924	0.12368	0.11394	0.10231	0.11653	0.27471	0.21963	0.23018	0.22033	0.20296	0.22249	0.26779	0.19245	0.21651	0.18993	0.25284	0.214	0.16885	0.19256	0.17167	0.20589	0.05819	0.08003	0.07034	0.10195	0.11517	0.02939	0.02903	0.02981	0.02773	0.03376	0.04239	0.04174	0.04897	0.01566	0.04304	0.01188	0.01545		23.4938	25	25	11.1595	9.2552	17.9622
DJA	0.22124	0.15608	0.20173	0.18247	0.22397	0.15428	0.14368	0.13253	0.15068	0.31405	0.255	0.26536	0.25717	0.23805	0.25909	0.30979	0.22659	0.25416	0.22451	0.29632	0.251	0.20328	0.22739	0.20767	0.23619	0.0916	0.11341	0.10322	0.12846	0.14944	§	0.0687	0.06843	§	0.07367	0.08039	0.07568	0.0779	0.05171	0.02846	0.04491	0.02284	0.04247		15.3783	10.1149	15.3992	0.0926901	0.0121826
SAH	0.18995	0.12969	0.17288	0.15098	0.19523	0.12541	0.11556	0.10424	0.11912	0.28049	0.22362	0.23419	0.22509	0.20696	0.22729	0.27477	0.19589	0.22075	0.19332	0.25959	0.2186	0.17169	0.19613	0.17499	0.20873	0.06033	0.08234	0.07256	0.10282	0.1183	0.03199	0.03179	0.03145	0.03058	0.03598	0.04542	0.04416	0.05189	0.01854	0.04409	0.01273	0.0165	0.00975	0.04302		25	25	18.4519	0.120718
RSK	0.18344	0.12692	0.16852	0.14344	0.19061	0.12153	0.11171	0.10019	0.11445	0.27324	0.218	0.22849	0.21903	0.20122	0.22111	0.26679	0.19101	0.21507	0.18848	0.25157	0.21248	0.16725	0.19084	0.16998	0.20414	0.05667	0.07764	0.06766	0.10012	0.11241	0.03044	0.03117	0.03087	0.02938	0.03444	0.04402	0.04153	0.05228	0.02313	0.03798	0.02067	0.01648	0.01672	0.03532	0.0184		25	20.7119	0.146081
SHL	0.17085	0.11458	0.15526	0.13061	0.17834	0.10782	0.09819	0.08614	0.09941	0.26058	0.20474	0.21485	0.20532	0.1875	0.20704	0.25303	0.17687	0.20087	0.17407	0.23789	0.19812	0.1526	0.17637	0.15481	0.19099	0.04341	0.06252	0.0521	0.09114	0.09854	0.02246	0.0239	0.02318	0.02198	0.02639	0.03636	0.03124	0.04976	0.02096	0.0452	0.0204	0.0207	0.016	0.04385	0.01815	0.00625		7.5835	0.164416
CAM	0.18356	0.12781	0.16704	0.14342	0.18819	0.12275	0.11305	0.10056	0.11556	0.26404	0.21411	0.22325	0.21419	0.19751	0.21617	0.25786	0.1891	0.21128	0.18693	0.24324	0.2085	0.16685	0.18926	0.1695	0.20095	0.05838	0.07649	0.06634	0.10718	0.11098	0.04231	0.04395	0.04236	0.04056	0.0467	0.05537	0.04804	0.06727	0.04178	0.05867	0.04132	0.03769	0.03695	0.05629	0.03881	0.01963	0.01643		25
WAD	0.21059	0.15414	0.19495	0.17028	0.21448	0.15355	0.14398	0.13224	0.14903	0.28887	0.2427	0.25096	0.24276	0.22764	0.24504	0.28441	0.21931	0.24047	0.21767	0.27094	0.23879	0.19864	0.21982	0.20208	0.22811	0.08869	0.10888	0.09955	0.13	0.14179	0.06617	0.06656	0.06683	0.06329	0.07067	0.07927	0.07492	0.0821	0.05688	0.04942	0.05267	0.03857	0.04913	0.04419	0.04988	0.02677	0.03626	0.03541
ABR	0.17002	0.11395	0.15093	0.13011	0.16969	0.10307	0.09337	0.0782	0.09254	0.23828	0.18918	0.1987	0.18888	0.1727	0.19288	0.23337	0.16508	0.18703	0.16189	0.21938	0.18467	0.14139	0.16491	0.14521	0.17699	0.04808	0.05815	0.04696	0.10978	0.09464	0.06837	0.07239	0.06926	0.06278	0.06996	0.07901	0.05622	0.10546	0.08712	0.11908	0.09101	0.09354	0.08624	0.1188	0.0891	0.0805	0.06608	0.0773	0.11027
GUM	0.16498	0.10955	0.14679	0.12419	0.1669	0.09858	0.0893	0.07426	0.08865	0.23793	0.18698	0.19674	0.18709	0.16997	0.19019	0.23212	0.16202	0.18414	0.1586	0.21792	0.18173	0.13831	0.16112	0.14161	0.17468	0.04269	0.05331	0.04193	0.10256	0.09042	0.0589	0.06305	0.05943	0.05364	0.06028	0.06965	0.04866	0.09657	0.07766	0.10805	0.0812	0.08279	0.07619	0.10728	0.07881	0.06927	0.05486	0.06511	0.09907
KEF	0.1825	0.12522	0.16304	0.13781	0.18246	0.1164	0.10687	0.09116	0.10789	0.25407	0.20473	0.21372	0.20362	0.18821	0.20848	0.24947	0.18055	0.20281	0.17808	0.23517	0.20052	0.15748	0.18096	0.1618	0.19134	0.05827	0.06949	0.05853	0.11939	0.10617	0.07518	0.07909	0.07582	0.06882	0.07722	0.08563	0.06406	0.10998	0.09082	0.12115	0.09417	0.09581	0.08938	0.12103	0.0923	0.08244	0.06831	0.07822	0.11005
WYG	0.1705	0.11384	0.15078	0.12428	0.17115	0.10358	0.09436	0.07878	0.09408	0.24315	0.19266	0.20242	0.19205	0.17585	0.19643	0.23812	0.16808	0.19003	0.16515	0.22344	0.18812	0.14444	0.16797	0.14799	0.18054	0.04624	0.05701	0.04579	0.10807	0.09418	0.06342	0.06752	0.06429	0.05807	0.06514	0.07418	0.05215	0.10075	0.08169	0.11438	0.08567	0.08789	0.08053	0.11331	0.08369	0.0745	0.05998	0.07141	0.10473
CRO	0.17816	0.11649	0.15944	0.13182	0.18381	0.10432	0.09438	0.08189	0.09285	0.27421	0.2088	0.22121	0.21084	0.18975	0.21359	0.27246	0.17706	0.20653	0.17342	0.25556	0.20387	§	0.17719	0.15276	0.19155	0.05111	0.06565	0.05469	0.09626	0.10546	0.06042	0.06458	0.0613	0.0548	§	0.06623	0.05259	0.1045	0.08184	0.11491	0.08578	0.0864	0.07996	0.11316	0.08319	0.0718	0.05807	0.06817	0.1021
KAR	0.17112	0.11197	0.15039	0.12323	0.1729	0.10122	0.09166	0.07712	0.09188	0.25229	0.19629	0.20737	0.19599	0.17878	0.20047	0.24683	0.16894	0.19371	0.16616	0.23058	0.19127	0.14426	0.16946	0.14798	0.18271	0.04372	0.05516	0.04401	0.10252	0.09316	0.05822	0.06192	0.05843	0.05258	0.06001	0.06808	0.04785	0.09649	0.07596	0.10958	0.08012	0.08236	0.07532	0.10826	0.07781	0.06844	0.05377	0.06458	0.09903
KIG	0.18456	0.12175	0.16595	0.14185	0.18952	0.10967	0.09909	0.08814	0.09826	0.27947	0.21264	0.22605	0.21633	0.19428	0.21931	0.27843	0.18056	0.21118	0.1768	0.26509	0.20861	0.15271	0.18149	0.15625	0.19563	0.06048	0.07499	0.06387	0.09909	0.11502	0.06992	0.07477	0.07203	0.06424	0.07273	0.07386	0.06156	0.11599	0.09377	0.12852	0.09783	0.09794	0.09183	0.12639	0.0955	0.084	0.07057	0.0809	0.11391
MUB	0.18777	0.1292	0.16862	0.14189	0.19071	0.11999	0.11071	0.0967	0.1125	0.2705	0.21465	0.22509	0.21573	0.19757	0.21858	0.26525	0.18762	0.21244	0.18503	0.2505	0.21046	0.16337	0.18847	0.16812	0.20008	0.06292	0.07575	0.06495	0.11621	0.11264	0.07475	0.07826	0.07554	0.06856	0.07752	0.08374	0.06503	0.11039	0.08947	0.11877	0.09198	0.09276	0.08759	0.1172	0.08992	0.07881	0.06557	0.07359	0.10603
NGD	0.17393	0.11563	0.15614	0.1275	0.17859	0.10504	0.09547	0.08275	0.09552	0.26194	0.2018	0.21338	0.20258	0.18398	0.20596	0.2572	0.17306	0.1988	0.1693	0.24134	0.19694	0.14664	0.17321	0.15095	0.1868	0.05104	0.06403	0.0533	0.10148	0.10227	0.06156	0.06431	0.06237	0.05621	0.06366	0.06981	0.05315	0.10072	0.07919	0.11036	0.08267	0.08381	0.0776	0.10868	0.08066	0.0697	0.05671	0.06557	0.09828
SEB	0.1829	0.12236	0.16168	0.13349	0.18317	0.11263	0.10353	0.08851	0.10492	0.26208	0.20725	0.21789	0.2075	0.19005	0.21137	0.25703	0.18113	0.20491	0.17808	0.24109	0.20291	0.15662	0.18156	0.16097	0.19356	0.05427	0.06591	0.05489	0.11413	0.10314	0.06933	0.07288	0.07035	0.06358	0.07181	0.08039	0.05872	0.10677	0.08611	0.11851	0.08939	0.09112	0.08438	0.11765	0.08719	0.07741	0.06304	0.07339	0.10712
GAL	0.16702	0.10874	0.14647	0.12165	0.16843	0.09737	0.08823	0.07238	0.08719	0.24475	0.18977	0.20099	0.1898	0.1724	0.19396	0.23899	0.16336	0.18718	0.1601	0.22312	0.18449	0.13841	0.16362	0.14231	0.17718	0.0412	0.05169	0.04051	0.1031	0.08908	0.05998	0.06339	0.06086	0.05449	0.06171	0.06988	0.04789	0.09909	0.07986	0.11492	0.08443	0.08717	0.0789	0.11427	0.08192	0.07408	0.05839	0.07079	0.10585
SEA	0.15971	0.10549	0.14147	0.10863	0.16148	0.09502	0.08667	0.07233	0.08508	0.23064	0.18202	0.19144	0.18145	0.16565	0.18476	0.2254	0.15766	0.17902	0.15445	0.21084	0.17703	0.13422	0.15757	0.1375	0.17087	0.04034	0.05175	0.04107	0.09715	0.08729	0.05162	0.05496	0.05248	0.04784	0.05332	0.06134	0.04438	0.08888	0.06982	0.09927	0.07379	0.07492	0.06842	0.09791	0.0712	0.0618	0.04872	0.05908	0.08962
BUR	0.19517	0.13816	0.17607	0.14733	0.19494	0.1315	0.1226	0.10844	0.12502	0.26647	0.21927	0.22768	0.21932	0.20351	0.22186	0.26212	0.19597	0.21732	0.19343	0.24933	0.21554	0.17388	0.19679	0.17844	0.20561	0.07252	0.08572	0.07513	0.12751	0.12066	0.08305	0.0857	0.08396	0.07715	0.08597	0.09203	0.07444	0.11502	0.09466	0.12148	0.0965	0.09727	0.09229	0.11946	0.09526	0.08357	0.07219	0.07895	0.10772
GOG	0.17472	0.11428	0.15473	0.12592	0.17764	0.10356	0.09368	0.07998	0.09349	0.25807	0.19881	0.2104	0.19994	0.18085	0.20299	0.25326	0.1706	0.19649	0.16672	0.23795	0.19371	0.14484	0.17065	0.1482	0.18443	0.04896	0.06065	0.04961	0.10441	0.0988	0.06461	0.06866	0.06604	0.05802	0.06573	0.0731	0.05348	0.10486	0.08346	0.11796	0.08811	0.08984	0.08263	0.11743	0.08553	0.07628	0.06195	0.07374	0.10783
MAA	0.18091	0.11964	0.15955	0.12897	0.18087	0.11011	0.10007	0.08519	0.10102	0.26079	0.20457	0.21643	0.20557	0.18774	0.20978	0.25622	0.17816	0.20246	0.17507	0.24041	0.20049	0.15337	0.17861	0.15743	0.19066	0.05164	0.06336	0.05241	0.11198	0.10114	0.06864	0.07221	0.06932	0.06196	0.06963	0.07788	0.05663	0.10553	0.08555	0.11937	0.08925	0.09148	0.08437	0.11887	0.08712	0.07768	0.06282	0.07417	0.10862
NRW	0.17221	0.1387	0.17513	0.17604	0.19793	0.12753	0.11902	0.119	0.12236	0.27083	0.2145	0.2262	0.21989	0.20064	0.21725	0.2629	0.1874	0.21171	0.18424	0.25414	0.20835	0.16411	0.18747	0.16723	0.20313	0.11528	0.12863	0.12087	0.10278	0.16267	0.12758	0.13237	0.13068	0.12108	0.13063	0.11532	0.11612	0.17596	0.15898	0.18897	0.16541	0.16636	0.16039	0.18729	0.16288	0.1579	0.14826	0.1612	0.18462
PRW	0.19669	0.13254	0.17291	0.14556	0.19349	0.12388	0.11389	0.09847	0.1164	0.27333	0.21812	0.22907	0.2186	0.20095	0.22288	0.2693	0.19186	0.21656	0.18948	0.25417	0.21486	0.16829	0.19331	0.17295	0.20421	0.06519	0.07674	0.06552	0.12624	0.11437	0.08507	0.09021	0.087	0.07708	0.08699	0.09496	0.07099	0.12056	0.10051	0.13435	0.10368	0.10619	0.09907	0.13458	0.10263	0.09298	0.07748	0.08834	0.12295
SNJ	0.19381	0.12941	0.16926	0.14224	0.19061	0.1213	0.11125	0.09587	0.11307	0.26995	0.21502	0.22619	0.21563	0.19858	0.22039	0.26613	0.18907	0.21377	0.18674	0.25114	0.2121	0.16498	0.19047	0.16972	0.20082	0.0622	0.07373	0.06254	0.12352	0.11155	0.08172	0.08497	0.08261	0.07321	0.08293	0.09132	0.06765	0.11736	0.09694	0.13034	0.09958	0.1019	0.09461	0.13011	0.09831	0.08882	0.07368	0.08426	0.11837
TOG	0.15176	0.11818	0.15542	0.1502	0.17741	0.10708	0.09953	0.09765	0.10127	0.2501	0.19466	0.20561	0.19926	0.1788	0.19599	0.24115	0.1674	0.19028	0.16264	0.22958	0.18694	0.14394	0.16655	0.14561	0.18343	0.08831	0.10216	0.09425	0.07255	0.13638	0.0934	0.09569	0.09514	0.08846	0.0933	0.07884	0.08679	0.1423	0.12486	0.15622	0.13166	0.13307	0.12642	0.15457	0.12827	0.12507	0.11491	0.12858	0.1539
MLY	0.13003	0.08328	0.1179	0.10857	0.14253	0.07191	0.06519	0.05915	0.05965	0.204	0.14783	0.15835	0.15328	0.13294	0.15069	0.19594	0.12125	0.14402	0.11547	0.18465	0.14041	0.09703	0.12001	0.09848	0.13893	0.04761	0.06004	0.0519	0.06603	§	§	§	§	0.05317	§	0.05557	0.05073	0.09939	0.0823	0.10863	0.08759	0.0871	0.08245	0.10522	0.08371	0.07793	0.06889	0.08241	0.10381
ALB	0.17372	0.12187	0.16502	0.14121	0.18687	0.11017	0.10127	0.095	0.10049	0.2719	0.20614	0.21771	0.21102	0.18901	0.21102	0.26966	0.17449	0.20368	0.17021	0.25475	0.2	0.14733	0.17558	0.14877	0.19099	0.07961	0.09499	0.08605	0.08835	0.13474	0.0881	0.09232	0.09012	0.08264	0.08851	0.08168	0.07965	0.13654	0.11498	0.14642	0.12062	0.12048	0.11431	0.14458	0.11783	0.10998	0.10016	0.11304	0.13546
BAW	0.22407	0.1572	0.20069	0.15725	0.21946	0.15214	0.14209	§	0.14722	0.3063	0.24856	0.25869	0.2501	0.23113	0.25377	0.30402	0.22147	0.24761	0.21941	0.28876	0.24573	0.19834	0.22344	0.20306	0.23165	0.09446	0.1089	0.09831	0.14481	0.14609	0.10841	0.11285	0.11082	0.09801	0.11056	0.11641	0.09453	0.13685	0.11644	0.14016	0.11699	0.11564	0.1116	0.13978	0.11529	0.1019	0.09331	0.10118	0.12029
DZD	0.23154	0.1628	0.20653	0.16639	0.22415	0.15924	0.14876	§	0.15545	0.30959	0.2544	0.26368	0.25488	0.23739	0.26018	0.30845	0.22849	0.25462	0.22702	0.29291	0.2525	0.20631	0.23107	0.21134	0.23775	0.09935	0.1136	0.1032	0.15341	0.15069	0.11671	0.1198	0.11805	0.1049	0.11826	0.12415	0.10047	0.14285	0.12161	0.14567	0.122	0.12072	0.11656	0.14549	0.12052	0.10744	0.09837	0.10603	0.12549
LGW	0.22678	0.1544	0.20159	0.15988	0.22413	0.14422	0.13432	0.12062	0.13657	0.32266	0.25583	0.26781	0.25786	0.23562	0.26288	0.32406	0.22265	0.25546	§	0.30754	0.2534	0.19659	0.22526	0.19996	0.23456	0.08735	0.10258	0.09074	0.1336	0.1439	§	§	0.10232	0.08693	0.1022	0.10304	0.0855	0.13684	0.11176	0.1427	0.11423	0.11271	0.10724	0.14161	0.11172	0.09806	0.08724	0.09792	0.12111
NSJ	0.25523	0.18218	0.22989	0.18255	0.24684	0.17817	0.16658	0.15309	0.17453	0.33769	0.27683	0.28744	0.27944	0.25989	0.28419	0.3393	0.24871	0.27832	0.24672	0.32571	0.27585	0.22597	0.25272	0.23189	0.25808	0.12083	0.13669	0.12624	0.16494	0.17452	0.13903	0.1422	0.14158	0.12176	0.141	0.14488	0.11903	0.16163	0.14021	0.16208	0.13914	0.1361	0.13342	0.16296	0.13851	0.12301	0.11718	0.12393	0.13744
THY	0.23982	0.16943	0.21441	0.16892	0.23348	0.16549	0.15472	§	0.16192	0.32239	0.26377	0.27432	0.26597	0.24671	0.27037	0.32288	0.23638	0.26459	0.23508	0.307	0.26244	0.21447	0.23965	0.21966	0.24622	0.10583	0.12094	0.11044	0.15598	0.15817	0.12161	0.12608	0.12468	0.10833	0.12377	0.12894	0.10498	0.14724	0.12536	0.149	0.12553	0.12275	0.11983	0.14837	0.12412	0.10966	0.10214	0.1099	0.12616
GAZ	0.24067	0.16902	0.21672	0.16847	0.23398	0.16231	0.15209	0.14018	0.15426	0.32442	0.25982	0.27144	0.2643	0.24314	0.26705	0.32599	0.2291	0.26028	0.22669	0.31337	0.25845	0.20508	0.23243	0.2095	0.24163	0.11468	0.13023	0.12015	0.14998	0.16882	0.13144	0.1359	0.13432	0.11724	0.1331	0.13523	0.11378	0.16315	0.14075	0.16791	0.14128	0.1389	0.13528	0.1668	0.14039	0.12623	0.11928	0.12818	0.14363
LND	0.24723	0.18079	0.22436	0.17552	0.23764	0.18093	0.17002	0.15546	0.17643	0.31208	0.26188	0.27028	0.26408	0.24726	0.26649	0.31038	0.23889	0.26252	0.23696	0.29803	0.25998	0.22028	0.24172	0.22416	0.24586	0.1269	0.14086	0.13171	0.17164	0.17513	0.14629	0.15047	0.14945	0.13457	0.14778	0.15305	0.12998	0.16852	0.14986	0.1694	0.14856	0.14576	0.14416	0.16792	0.14827	0.13507	0.12911	0.13452	0.14618
MAN	0.23109	0.16117	0.2085	0.16073	0.22926	0.15223	0.14151	§	0.143	0.32449	0.25676	0.2684	0.2603	0.23822	0.26357	0.32492	0.22424	0.25668	0.22124	0.3105	0.2529	0.19784	0.22636	0.20196	0.2364	0.1046	§	0.10991	0.14018	0.16095	0.11729	0.12306	0.12177	0.10455	0.11946	0.12085	0.10293	0.15248	0.12887	0.15496	0.13166	0.12764	0.12541	0.15483	0.1289	0.11543	0.10823	0.11852	0.13361
PAF	0.23046	0.16052	0.20719	0.16308	0.22589	0.15224	0.14244	0.13113	0.14452	0.31499	0.24923	0.26127	0.25406	0.23178	0.25525	0.31513	0.21742	0.24899	0.21521	0.30226	0.24602	0.19402	0.22126	0.19691	0.23137	0.10802	0.12309	0.11345	0.14024	0.1628	0.12407	0.12857	0.12682	0.11111	0.12555	0.12591	0.10746	0.15759	0.13635	0.16441	0.13704	0.13537	0.13142	0.16222	0.13624	0.12385	0.11542	0.12632	0.14263
MSH	0.21215	0.15096	0.19255	0.14419	0.2092	0.14665	0.13715	0.12399	0.13978	0.28535	0.23172	0.24126	0.23381	0.21554	0.23581	0.28081	0.2059	0.23049	0.20351	0.26768	0.2275	0.18457	0.20743	0.18794	0.21716	0.09671	0.11073	0.10137	0.13985	0.14585	0.1085	0.1125	0.11188	0.10019	0.11088	0.11558	0.09794	0.13766	0.11832	0.13919	0.11921	0.11683	0.11371	0.13772	0.11731	0.105	0.09843	0.10605	0.1204
MTB	0.1477	0.09818	0.13614	0.0991	0.15456	0.08694	0.07983	0.07201	0.07365	0.2146	0.15814	0.16841	0.16402	0.14245	0.16017	0.20657	0.13045	0.15471	0.1256	0.19644	0.15085	0.10737	0.12996	0.10873	0.1469	0.06231	0.0738	0.06563	0.08812	0.10955	0.0757	0.07998	0.07886	0.0726	0.07739	0.07951	0.0681	0.11747	0.10071	0.127	0.10477	0.10503	0.09999	0.12406	0.10216	0.09432	0.08525	0.09701	0.11764
AND	0.22148	0.14992	0.19289	0.03703	0.209	0.14197	0.13526	0.12472	0.13689	0.30078	0.23762	0.24894	0.24086	0.22032	0.24257	0.30021	0.20712	0.23615	0.2044	0.28826	0.23515	0.18224	0.20986	0.18746	0.2199	0.11275	0.12508	0.11566	0.14867	0.16353	0.14654	0.15047	0.14779	0.12987	0.14719	0.14655	0.12048	0.18034	0.16217	0.19556	0.16405	0.16587	0.15892	0.19702	0.16395	0.15496	0.14311	0.15461	0.17967
DIA	0.26615	0.19014	0.23505	0.12546	0.24956	0.1893	0.17765	0.16185	0.18618	0.32697	0.27144	0.28076	0.2721	0.25675	0.27737	0.32646	0.24645	0.27201	0.24393	0.31667	0.2718	0.22655	0.25091	0.23365	0.25172	0.13932	0.15132	0.14185	0.19035	0.1887	0.18261	0.18577	0.18543	0.16159	0.18526	0.18681	0.1498	0.20138	0.18492	0.21287	0.18307	0.18391	0.17882	0.21536	0.1851	0.17342	0.16318	0.16892	0.19034
MEN	0.32399	0.23061	0.2796	0.13001	0.2879	0.23947	0.22638	0.2086	0.24602	0.3692	0.31933	0.32792	0.32214	0.30685	0.32794	0.37518	0.29905	0.32446	0.29894	0.36734	0.32582	0.28372	0.30731	0.29367	0.29627	0.18553	0.19813	0.18865	0.24522	0.23426	0.25101	0.25508	0.252	0.22089	0.2525	0.25404	0.20215	0.25644	0.24214	0.26807	0.23477	0.23587	0.23246	0.27415	0.24063	0.22764	0.21756	0.21854	0.23641
SOF	0.32712	0.23546	0.28492	0.1644	0.29268	0.24457	0.23114	0.21116	0.24946	0.37139	0.32278	0.33079	0.32423	0.31056	0.33081	0.37712	0.30194	0.32775	0.30265	0.36835	0.32901	0.28723	0.3101	0.29777	0.29879	0.18509	0.197	0.18763	0.24851	0.23366	0.24939	0.25261	0.25144	0.21984	0.25104	0.25349	0.20214	0.25501	0.23974	0.26521	0.23259	0.23369	0.22985	0.27116	0.23808	0.22483	0.21433	0.2148	0.23185
SOU	0.24942	0.17313	0.21616	0.05391	0.23243	0.16854	0.15991	0.14801	0.16589	0.31983	0.26005	0.27106	0.26371	0.24409	0.2659	0.32057	0.23182	0.2595	0.23003	0.3098	0.25955	0.2095	0.23577	0.21569	0.24144	0.13282	0.14552	0.13612	0.17397	0.1834	0.17326	0.17771	0.17538	0.15381	0.17526	0.17557	0.14218	0.19959	0.182	0.21368	0.18184	0.18338	0.17758	0.21534	0.18302	0.17308	0.16164	0.17084	0.19406
BOE_AU	0.20835	0.15756	0.19239	0.18079	0.21017	0.14852	0.14059	0.13492	0.13699	0.25642	0.20487	0.21418	0.21265	0.19182	0.20917	0.25024	0.18113	0.20208	0.17597	0.24586	0.19925	0.16092	0.18152	0.16306	0.19568	0.13437	0.14483	0.13806	0.15073	0.17876	0.16223	0.16564	0.16394	0.15345	0.1623	0.16097	0.14535	0.19786	0.18584	0.21229	0.18894	0.18951	0.18437	0.20994	0.18709	0.18146	0.1712	0.18195	0.20484
BOE_CH	0.20011	0.15338	0.18648	0.17413	0.20446	0.1438	0.13658	0.13128	0.1324	0.24703	0.19869	0.20751	0.20555	0.18615	0.20185	0.23988	0.17537	0.19528	0.17075	0.23645	0.19279	0.15587	0.17583	0.15804	0.18995	0.13086	0.14144	0.13462	0.14476	0.17355	0.15503	0.15887	0.15683	0.14905	0.15552	0.15358	0.14062	0.19197	0.18045	0.20607	0.18406	0.1846	0.1793	0.20348	0.18167	0.17633	0.1667	0.17756	0.19944
BOE_NZ	0.21019	0.15578	0.19268	0.18091	0.21272	0.14492	0.13642	0.1307	0.13342	0.26769	0.20911	0.21992	0.21717	0.19484	0.21476	0.26173	0.18232	0.20664	0.17739	0.25643	0.20344	0.16029	0.18242	0.16268	0.19789	0.12985	0.14118	0.1338	0.14672	0.17719	0.15732	0.16235	0.15967	0.14803	0.15827	0.15641	0.13932	0.19593	0.18295	0.21238	0.18635	0.1868	0.18094	0.20997	0.18425	0.17777	0.16651	0.17836	0.20272
BOE_TZ	0.18093	0.12323	0.16549	0.14731	0.18678	0.10973	0.10124	0.09551	0.09428	0.25328	0.18453	0.19778	0.19436	0.16897	0.19114	0.24992	0.15312	0.18256	0.14666	0.24206	0.17809	0.12697	0.15348	0.12849	0.1716	0.09435	0.10699	0.09878	0.1078	0.14723	0.11507	0.11924	0.11724	0.10857	0.11644	0.11293	0.10202	0.16813	0.15012	0.18657	0.15542	0.15646	0.14934	0.18411	0.15294	0.14533	0.13354	0.1482	0.17506
BOE_UG	0.15947	0.1046	0.14592	0.12319	0.16985	0.09006	0.08189	0.07419	0.07536	0.24161	0.17434	0.1879	0.18124	0.15746	0.18003	0.23696	0.1426	0.17151	0.13799	0.22595	0.16774	0.11608	0.14292	0.11759	0.16141	0.06267	0.07565	0.06648	0.08648	0.11582	0.07665	0.08122	0.078	0.07346	0.07808	0.07734	0.06792	0.12691	0.10794	0.1434	0.11406	0.11496	0.10795	0.13969	0.11061	0.10245	0.08925	0.10256	0.13376
BOE_US	0.19868	0.14824	0.18274	0.1694	0.20183	0.13849	0.13064	0.12503	0.12573	0.24789	0.19494	0.20458	0.20269	0.18176	0.19856	0.24056	0.1707	0.19159	0.16492	0.23593	0.18868	0.14981	0.17059	0.15173	0.1855	0.12472	0.13523	0.12815	0.13985	0.16923	0.15051	0.1548	0.15264	0.14352	0.15151	0.14981	0.13504	0.18821	0.17603	0.20321	0.17998	0.18041	0.17481	0.20028	0.17742	0.17156	0.16124	0.1728	0.19608
BOE_ZW	0.20019	0.14828	0.18561	0.16758	0.20469	0.13899	0.1312	0.12418	0.12771	0.26046	0.20345	0.21357	0.21138	0.18923	0.20758	0.25308	0.17689	0.19999	0.17141	0.24767	0.1966	0.15494	0.17698	0.15787	0.19206	0.12066	0.13237	0.1246	0.14004	0.16754	0.146	0.15203	0.14837	0.13864	0.14819	0.14717	0.12977	0.18542	0.17158	0.20008	0.17502	0.17544	0.16985	0.19787	0.17268	0.16594	0.15555	0.16716	0.19001
PAL	0.30914	0.21719	0.26964	0.27273	0.28363	0.22605	0.21353	0.19868	0.23216	0.3671	0.3156	0.32409	0.31841	0.30302	0.32401	0.37184	0.29289	0.31971	0.2923	0.3616	0.31907	0.27506	0.29911	0.28511	0.2938	0.16063	0.18117	0.17175	0.19974	0.21685	0.17748	0.15853	0.17783	0.15443	0.18062	0.18711	0.15554	0.17576	0.16642	0.19641	0.16246	0.16336	0.15891	0.20138	0.16423	0.16061	0.15506	0.16572	0.18075
BEY	0.17173	0.13811	0.17814	0.17249	0.20032	0.13276	0.12563	0.12519	0.13026	0.27775	0.22523	0.23611	0.22889	0.21074	0.22637	0.2682	0.19967	0.2211	0.19612	0.25615	0.21726	0.1768	0.19853	0.17755	0.2151	0.10816	0.12716	0.11937	0.07854	0.15903	0.0901	0.09204	0.09197	0.08627	0.09158	0.0633	0.09486	0.13815	0.11735	0.14554	0.12398	0.12437	0.11921	0.14444	0.12062	0.1209	0.11646	0.13182	0.14847
MAL	0.19047	0.14918	0.19103	0.18737	0.21267	0.14531	0.1367	0.13402	0.14304	0.29376	0.23895	0.24977	0.24325	0.22391	0.24156	0.2862	0.21188	0.23496	0.20891	0.27329	0.23263	0.18974	0.21225	0.19137	0.22671	0.11438	0.13365	0.12546	0.09898	0.1664	0.10173	0.10339	0.10453	0.09594	0.10315	0.0793	0.10246	0.14776	0.12619	0.15602	0.13203	0.13243	0.12642	0.15518	0.12915	0.12781	0.12256	0.13775	0.1553
MLG	0.14099	0.10434	0.14063	0.13301	0.16314	0.09678	0.08974	0.08701	0.0917	0.23535	0.18643	0.19611	0.18884	0.17174	0.18694	0.22633	0.1613	0.18174	0.1581	0.21434	0.1788	0.1387	0.16004	0.13973	0.17732	0.06644	0.08515	0.0772	0.05684	0.11618	0.04835	0.05118	0.05054	0.0459	0.04906	0.02796	0.05387	0.09704	0.07631	0.10581	0.08279	0.08404	0.0778	0.10408	0.07915	0.07923	0.07393	0.08974	0.10811
MUG	0.16232	0.12362	0.16382	0.15474	0.18657	0.11639	0.10829	0.10541	0.11165	0.2654	0.2108	0.22131	0.21389	0.19512	0.21244	0.25673	0.18413	0.20595	0.17999	0.2434	0.20215	0.15991	0.18237	0.1605	0.19984	0.08434	0.10395	0.09552	0.07346	0.13685	0.0665	0.07005	0.0684	0.06344	0.06796	0.04714	0.07153	0.11606	0.09379	0.12468	0.09994	0.10138	0.09487	0.12228	0.09681	0.09621	0.09081	0.10753	0.12608
RAS	0.18076	0.14109	0.18236	0.17637	0.20431	0.13596	0.12774	0.12655	0.1329	0.28327	0.2296	0.241	0.23353	0.21506	0.23163	0.27593	0.2038	0.22564	0.2002	0.26182	0.22247	0.18067	0.20321	0.18161	0.2183	0.10732	0.1269	0.11879	0.08725	0.15959	0.09164	0.09455	0.09293	0.08619	0.09293	0.06799	0.09473	0.13862	0.11688	0.14677	0.12337	0.12372	0.11831	0.14519	0.12044	0.12013	0.11529	0.13033	0.14764
FSS	0.16858	0.1414	0.17803	0.17819	0.20086	0.13248	0.12597	0.12783	0.12976	0.27398	0.22135	0.23235	0.22695	0.20747	0.22223	0.26436	0.19569	0.21684	0.19239	0.25391	0.21371	0.17316	0.19511	0.17433	0.21133	0.12067	0.1369	0.12935	0.08608	0.16908	0.1156	0.11856	0.11891	0.11083	0.11687	0.09028	0.11322	0.1656	0.14816	0.17594	0.15516	0.15558	0.15038	0.17379	0.15202	0.15025	0.14381	0.15857	0.17817
PTV	0.19744	0.16826	0.2061	0.21037	0.22731	0.16201	0.15479	0.15661	0.16199	0.30017	0.24929	0.26057	0.25533	0.23688	0.25151	0.29195	0.2251	0.24586	0.22251	0.28272	0.24343	0.20462	0.22529	0.20626	0.23856	0.15018	0.16651	0.15907	0.11445	0.19823	0.14977	0.15305	0.15327	0.14261	0.15167	0.12273	0.14418	0.19732	0.18071	0.20926	0.18705	0.18764	0.18178	0.2078	0.18403	0.18294	0.17668	0.1898	0.20807
PVC	0.1619	0.13424	0.17214	0.17277	0.19463	0.12384	0.1167	0.11798	0.11968	0.27044	0.21482	0.22657	0.22058	0.20053	0.21702	0.26164	0.18796	0.21033	0.18357	0.2498	0.20696	0.16425	0.18707	0.16473	0.20494	0.11293	0.12879	0.12095	0.08233	0.16211	0.11062	0.11425	0.11349	0.10609	0.11095	0.08763	0.10705	0.16483	0.14649	0.17823	0.15384	0.1554	0.14851	0.17497	0.15045	0.14932	0.14146	0.15694	0.17836
PYR	0.18366	0.15113	0.18948	0.18853	0.21146	0.14504	0.13792	0.13853	0.14306	0.28533	0.23402	0.24491	0.23855	0.22007	0.23549	0.2765	0.20913	0.23026	0.20587	0.26629	0.22728	0.18663	0.20815	0.18837	0.22426	0.1269	0.14432	0.13681	0.09448	0.17574	0.11802	0.12038	0.12019	0.11266	0.12002	0.0913	0.11699	0.16606	0.1471	0.1761	0.15366	0.15496	0.14854	0.17403	0.15044	0.1502	0.14476	0.159	0.17693
SAA_AR	0.1286	0.09769	0.13677	0.13617	0.16058	0.08766	0.08063	0.08125	0.07927	0.22892	0.17124	0.18269	0.17762	0.15627	0.17227	0.22015	0.1427	0.16685	0.1379	0.20887	0.16207	0.1187	0.14107	0.11995	0.16128	0.07512	0.09009	0.0832	0.02528	0.12512	0.06901	0.07157	0.07229	0.06787	0.07088	0.05336	0.06999	0.12286	0.10525	0.13465	0.11203	0.11315	0.10713	0.13165	0.1082	0.10649	0.09888	0.11498	0.13529
SAA_CH	0.199	0.17294	0.20835	0.21505	0.22743	0.16615	0.1599	0.16208	0.16704	0.29622	0.2497	0.25881	0.25481	0.23743	0.25104	0.28801	0.22677	0.24703	0.22383	0.28011	0.24321	0.20696	0.22681	0.20913	0.23972	0.1575	0.17306	0.16601	0.11757	0.20241	0.16089	0.16394	0.16322	0.15291	0.16135	0.13272	0.15267	0.20573	0.19056	0.21751	0.19704	0.19771	0.19221	0.21609	0.19349	0.19278	0.18645	0.19816	0.21653
SAA_FR	0.1489	0.12888	0.16063	0.16262	0.18276	0.11782	0.11223	0.11618	0.11503	0.24591	0.19945	0.20886	0.20363	0.18634	0.19915	0.2366	0.17612	0.19486	0.17261	0.22699	0.19174	0.15438	0.17451	0.15611	0.19187	0.11309	0.12768	0.12093	0.0696	0.15713	0.10634	0.10999	0.10851	0.10416	0.10792	0.08304	0.10625	0.15604	0.14055	0.16644	0.14797	0.14894	0.1432	0.16414	0.14405	0.14359	0.13677	0.15115	0.16971
SAA_IT	0.15625	0.1348	0.16976	0.17087	0.19386	0.12355	0.11778	0.12166	0.12101	0.2669	0.21359	0.22435	0.21866	0.19917	0.21342	0.25573	0.18722	0.20827	0.1836	0.24482	0.20462	0.16359	0.1851	0.165	0.20393	0.11815	0.13336	0.12627	0.07445	0.16546	0.11181	0.11549	0.11411	0.10875	0.1134	0.08613	0.11109	0.16491	0.14796	0.1766	0.15621	0.15741	0.151	0.1741	0.1517	0.15134	0.14393	0.1592	0.17978
SAA_TZ	0.15836	0.12363	0.16026	0.16315	0.18449	0.11173	0.10407	0.10352	0.10511	0.25315	0.19563	0.20796	0.20193	0.18104	0.19872	0.24553	0.16823	0.1923	0.16281	0.23494	0.188	0.14472	0.16697	0.14579	0.18449	0.09812	0.11202	0.10433	0.07311	0.14613	0.10618	0.11112	0.10914	0.1017	0.1094	0.09213	0.09842	0.15768	0.14043	0.17217	0.14678	0.14846	0.14201	0.16996	0.14361	0.14075	0.13089	0.14501	0.1705
ALP_CH	0.17901	0.15546	0.1889	0.1949	0.21002	0.14735	0.14126	0.14446	0.14727	0.27674	0.23099	0.23975	0.23543	0.2183	0.23157	0.26861	0.20845	0.22723	0.20521	0.25941	0.22431	0.18785	0.20845	0.18982	0.22196	0.14075	0.15603	0.14888	0.10044	0.18465	0.13877	0.14263	0.14212	0.13331	0.14018	0.11169	0.13456	0.18613	0.17047	0.19766	0.17724	0.17848	0.17267	0.19589	0.17399	0.17331	0.16712	0.1803	0.19837
ALP_FR	0.16499	0.14449	0.17689	0.17795	0.19877	0.13542	0.12914	0.13217	0.13272	0.26282	0.21703	0.2266	0.22083	0.20413	0.21692	0.25296	0.19432	0.21231	0.1906	0.24399	0.2096	0.17329	0.19308	0.17431	0.20923	0.12799	0.14281	0.13616	0.08819	0.17183	0.12032	0.12394	0.12328	0.11734	0.12179	0.09416	0.11947	0.16893	0.15343	0.18	0.16101	0.16226	0.15613	0.17766	0.15715	0.1572	0.15087	0.16479	0.18353
ALP_IT	0.16358	0.14212	0.17502	0.17749	0.19642	0.13301	0.12679	0.13	0.13087	0.26201	0.21609	0.22585	0.22027	0.20313	0.21621	0.25281	0.19344	0.21168	0.1898	0.24382	0.2089	0.17171	0.19225	0.1734	0.20819	0.12621	0.14105	0.13442	0.08569	0.17009	0.11978	0.12345	0.12285	0.11614	0.12135	0.09283	0.11822	0.16899	0.15308	0.18022	0.16075	0.16198	0.15589	0.17824	0.15691	0.15667	0.15056	0.16441	0.1832
BIO	0.15091	0.12982	0.16519	0.16912	0.18925	0.11923	0.11247	0.11699	0.11681	0.26302	0.20996	0.22172	0.21497	0.19636	0.21097	0.25292	0.18414	0.20532	0.18045	0.2414	0.20175	0.16089	0.18232	0.16161	0.20085	0.11454	0.12993	0.12277	0.07481	0.16211	0.10984	0.11424	0.113	0.10612	0.11088	0.08442	0.10799	0.16426	0.1471	0.17669	0.15531	0.15623	0.14984	0.17398	0.1512	0.1507	0.14317	0.15845	0.17977
ORO	0.21142	0.18213	0.2204	0.23179	0.24182	0.17662	0.16839	0.17064	0.17803	0.31823	0.26561	0.27577	0.2695	0.25263	0.26791	0.31069	0.24066	0.26294	0.23804	0.29946	0.26009	0.21971	0.24115	0.22257	0.25247	0.16736	0.18252	0.17523	0.13331	0.21483	0.17618	0.18159	0.18041	0.1664	0.17859	0.15035	0.16452	0.2229	0.20614	0.23644	0.21169	0.21342	0.20702	0.23485	0.20966	0.20789	0.20027	0.21209	0.23176
VAL	0.18925	0.1636	0.20082	0.20621	0.22228	0.15555	0.1486	0.15186	0.15505	0.2964	0.24495	0.25541	0.25043	0.23264	0.24657	0.28863	0.22061	0.24192	0.21659	0.27724	0.23896	0.19805	0.21946	0.20042	0.23434	0.14762	0.16329	0.15624	0.10782	0.19495	0.1476	0.15136	0.1504	0.14141	0.14967	0.11993	0.14139	0.19709	0.17982	0.20922	0.18699	0.18788	0.18217	0.20645	0.18386	0.18268	0.17615	0.18948	0.20911
VSS	0.1398	0.11957	0.15434	0.15876	0.17761	0.1074	0.10082	0.10529	0.10465	0.25215	0.19887	0.20989	0.20436	0.185	0.2002	0.24267	0.17281	0.1939	0.16899	0.23158	0.19071	0.14873	0.17109	0.14981	0.19	0.10455	0.11957	0.11248	0.07086	0.15102	0.10262	0.10674	0.10526	0.09896	0.10393	0.0792	0.09949	0.15735	0.14039	0.17113	0.14906	0.15046	0.14365	0.16767	0.14509	0.14424	0.13603	0.15114	0.17302
ARG	0.1287	0.10239	0.13836	0.13976	0.1622	0.09024	0.08353	0.08572	0.08628	0.23743	0.1836	0.19446	0.1878	0.1692	0.18336	0.22739	0.15633	0.17814	0.1525	0.2155	0.17536	0.13146	0.15437	0.13302	0.17388	0.07962	0.09571	0.08819	0.05936	0.12661	0.07576	0.08085	0.07796	0.07346	0.07693	0.0546	0.07393	0.13233	0.11489	0.14681	0.12343	0.12523	0.11765	0.14435	0.11913	0.11898	0.11007	0.12658	0.14999
ASP	0.13686	0.10984	0.14588	0.14886	0.16983	0.09801	0.09181	0.09395	0.09516	0.24601	0.19182	0.20273	0.19611	0.17767	0.19295	0.23625	0.16481	0.18698	0.16087	0.2249	0.18402	0.14036	0.16308	0.14198	0.18158	0.08859	0.1044	0.09722	0.06798	0.13624	0.08555	0.09005	0.08765	0.08212	0.08563	0.06417	0.08276	0.14076	0.12366	0.15568	0.13231	0.13404	0.12617	0.1542	0.12819	0.12755	0.11889	0.13496	0.15838
CCG	0.13506	0.11059	0.14796	0.15095	0.1718	0.09725	0.09049	0.09449	0.09478	0.25259	0.19493	0.20665	0.20024	0.1797	0.19619	0.24245	0.16636	0.18966	0.16253	0.23013	0.18643	0.14146	0.16506	0.14272	0.18364	0.09191	0.10748	0.10004	0.06539	0.14042	0.08872	0.09335	0.09155	0.08571	0.0896	0.06614	0.08642	0.14679	0.12836	0.16112	0.13765	0.13922	0.13162	0.15814	0.1332	0.13268	0.12366	0.13988	0.16359
DIT	0.19585	0.16065	0.19885	0.21004	0.2197	0.15307	0.14495	0.14613	0.15456	0.30027	0.24599	0.25571	0.25108	0.23267	0.24823	0.29403	0.219	0.24298	0.21666	0.28197	0.24074	0.19611	0.2199	0.20128	0.23231	0.14165	0.15663	0.1494	0.12274	0.18897	0.15242	0.15817	0.15572	0.14369	0.15353	0.13202	0.13983	0.19979	0.18371	0.21518	0.18947	0.19118	0.18494	0.21527	0.18768	0.18553	0.17679	0.18924	0.21191
GAR	0.16835	0.13237	0.17128	0.17908	0.19416	0.12169	0.11437	0.11596	0.12017	0.27404	0.21634	0.22723	0.22184	0.20159	0.21791	0.26609	0.18834	0.21247	0.1846	0.25575	0.21005	0.16396	0.18779	0.16783	0.20297	0.11384	0.12845	0.12165	0.09757	0.16252	0.12424	0.12962	0.12649	0.11637	0.12499	0.10384	0.1129	0.17652	0.1592	0.1927	0.16581	0.16778	0.16045	0.19091	0.1634	0.16094	0.15163	0.16605	0.18941
GGT	0.19613	0.16103	0.19891	0.20849	0.22097	0.154	0.14612	0.14706	0.15428	0.29827	0.24555	0.25582	0.25048	0.23177	0.2478	0.291	0.21997	0.24237	0.21693	0.28117	0.23979	0.19772	0.22016	0.20129	0.23247	0.14162	0.15702	0.14983	0.12283	0.18921	§	0.15418	0.15148	§	§	0.12639	0.13811	0.19703	0.17993	0.21122	0.18575	0.18784	0.18081	0.21081	0.18377	0.18218	0.17388	0.18679	0.20827
JON	0.16658	0.12826	0.16796	0.17547	0.19132	0.1172	0.10883	0.10903	0.11371	0.27421	0.21442	0.2261	0.2187	0.19961	0.21725	0.26866	0.18535	0.21096	0.18164	0.25586	0.20816	0.16093	0.18531	0.16346	0.20087	0.10269	0.11864	0.11088	0.09262	0.15231	0.11123	0.11691	0.11555	0.10433	0.11208	0.09292	0.10135	0.16574	0.14806	0.183	0.15482	0.15667	0.14877	0.18266	0.15082	0.14937	0.1393	0.15437	0.1793
MLS	0.17148	0.13001	0.17068	0.17325	0.19343	0.12013	0.11223	0.10931	0.11529	0.27406	0.2154	0.22682	0.22063	0.19968	0.21751	0.26776	0.18719	0.21213	0.18283	0.25709	0.20944	0.16186	0.18638	0.16409	0.20224	0.09769	0.1134	0.10598	0.09807	0.14631	0.10528	0.11035	0.10719	0.09762	0.10569	0.08848	0.09469	0.15727	0.13812	0.17301	0.14481	0.14715	0.13901	0.17216	0.14201	0.13998	0.13005	0.14589	0.17064
MLT	0.1664	0.12616	0.16532	0.16775	0.18707	0.11497	0.10808	0.10459	0.11047	0.26564	0.20846	0.21878	0.21252	0.19279	0.20975	0.25674	0.17993	0.2045	0.17676	0.24628	0.20176	0.15546	0.18033	0.15824	0.19641	0.09243	0.10831	0.10042	0.09608	0.13979	0.1005	0.10598	0.10356	0.09463	0.10051	0.08744	0.09039	0.15216	0.13485	0.16877	0.14057	0.14328	0.13524	0.16757	0.13731	0.13642	0.12598	0.14111	0.1666
NIC	0.13319	0.10489	0.14136	0.14227	0.16571	0.09235	0.08538	0.08658	0.08822	0.24187	0.18633	0.19754	0.19074	0.17209	0.1873	0.23227	0.15872	0.18145	0.15453	0.22098	0.17812	0.13353	0.15711	0.13502	0.17594	0.08043	0.09613	0.08825	0.06393	0.12688	0.07917	0.08364	0.08076	0.07595	0.07916	0.05884	0.0755	0.13523	0.11745	0.15041	0.12582	0.12851	0.12007	0.1482	0.12162	0.12142	0.11214	0.12846	0.15285
RME	0.14701	0.11275	0.14856	0.15325	0.17073	0.10177	0.09458	0.09424	0.09817	0.24525	0.19273	0.20171	0.19684	0.17853	0.19347	0.23611	0.167	0.18862	0.16294	0.22586	0.18597	0.14282	0.16557	0.1456	0.18252	0.0869	0.10223	0.09484	0.07762	0.1317	0.09183	0.09712	0.09384	0.08634	0.09227	0.07315	0.0842	0.1439	0.1273	0.15884	0.13403	0.13614	0.12867	0.1577	0.13079	0.12964	0.12019	0.13536	0.15924
SAR	0.14228	0.11306	0.15059	0.14596	0.17284	0.10402	0.09763	0.0973	0.09989	0.24834	0.19568	0.20659	0.19907	0.18071	0.19669	0.23858	0.1698	0.19152	0.166	0.22619	0.18791	0.14626	0.16854	0.14757	0.18634	0.08255	0.10042	0.0926	0.06453	0.1318	0.06986	0.07382	0.07271	0.06741	0.07159	0.04953	0.0719	0.12262	0.10379	0.13468	0.11086	0.113	0.10548	0.13245	0.1073	0.10709	0.09977	0.11691	0.13751
CRS	0.14875	0.12643	0.16195	0.1638	0.18495	0.11568	0.10968	0.11296	0.1143	0.25923	0.20753	0.21812	0.21216	0.19395	0.20793	0.2495	0.182	0.20318	0.17847	0.23785	0.19961	0.15899	0.18028	0.16046	0.19819	0.10686	0.12317	0.11606	0.07511	0.15445	0.10035	0.10352	0.10231	0.09565	0.10058	0.07424	0.09884	0.15304	0.13601	0.16601	0.14336	0.14541	0.13844	0.16357	0.13981	0.13938	0.13242	0.14838	0.16858
CRP	0.10896	0.08244	0.11776	0.12417	0.14325	0.06643	0.0591	0.06335	0.06033	0.22115	0.1615	0.17308	0.16747	0.14584	0.16305	0.21123	0.13182	0.15568	0.12741	0.19942	0.15273	0.10481	0.13035	0.10696	0.1509	0.06638	0.08057	0.07312	0.04976	0.11534	0.07093	0.07573	0.07358	0.0692	0.0722	0.05383	0.06616	0.13051	0.11274	0.14619	0.12189	0.12406	0.11625	0.14339	0.1176	0.11567	0.10548	0.12196	0.14844
ARR	0.28484	0.23335	0.27787	0.30104	0.29391	0.23148	0.22046	0.21923	0.23673	0.37424	0.31784	0.32934	0.32644	0.30603	0.32534	0.3776	0.29333	0.32124	0.29164	0.36944	0.31943	0.27445	0.29831	0.28196	0.30033	0.21691	0.23175	0.22478	0.18816	0.26702	0.25476	0.25942	0.25755	0.22944	0.25689	0.22977	0.21848	0.28435	0.27031	0.3005	0.26988	0.27149	0.26689	0.30482	0.27191	0.26537	0.25726	0.26613	0.28567
BLB	0.24981	0.2071	0.24989	0.26728	0.26792	0.20137	0.19224	0.19201	0.20495	0.34336	0.28701	0.29826	0.29594	0.27539	0.29279	0.34353	0.26209	0.28742	0.25866	0.3327	0.28541	0.24127	0.26458	0.24775	0.27089	0.19008	0.2048	0.19801	0.15482	0.24008	0.21687	0.22119	0.22009	0.19884	0.21903	0.19324	0.19113	0.25486	0.23885	0.27028	0.24141	0.24254	0.23731	0.27087	0.24173	0.23629	0.22756	0.23777	0.25837
OIG	0.24613	0.20507	0.24765	0.26373	0.26673	0.20169	0.19287	0.19292	0.20482	0.34288	0.28812	0.29945	0.29593	0.27576	0.29365	0.34072	0.26332	0.28885	0.2611	0.33069	0.28577	0.24325	0.26637	0.24778	0.27452	0.19024	0.20511	0.19766	0.15656	0.23898	0.2143	0.21888	0.21608	0.19796	0.21613	0.18766	0.19051	0.25298	0.23786	0.2681	0.23974	0.24175	0.2367	0.26833	0.24057	0.23646	0.22767	0.23788	0.25802
LNR_DK	0.17392	0.14796	0.18161	0.18732	0.20128	0.13801	0.13198	0.13429	0.13621	0.26612	0.21934	0.22832	0.22375	0.20616	0.22082	0.25848	0.19586	0.21602	0.19297	0.24977	0.21347	0.17505	0.19646	0.17743	0.20927	0.13108	0.14521	0.13872	0.10518	0.17495	0.1374	0.14188	0.13989	0.13137	0.13942	0.11771	0.12974	0.18337	0.1683	0.19403	0.17387	0.17453	0.16923	0.19228	0.17124	0.16838	0.16135	0.1735	0.19177
LNR_FI	0.19375	0.16264	0.19934	0.2101	0.22032	0.15199	0.14453	0.14644	0.15042	0.29322	0.23905	0.24961	0.24524	0.22556	0.24169	0.28524	0.21291	0.23584	0.20979	0.27659	0.23297	0.19079	0.21358	0.19434	0.22645	0.14652	0.16001	0.15283	0.12465	0.19282	0.16489	0.16937	0.16727	0.15512	0.16814	0.14887	0.1491	0.20944	0.19497	0.22398	0.19966	0.20114	0.1954	0.22252	0.19806	0.19435	0.18521	0.19682	0.21822
LNR_NL	0.25512	0.20667	0.24935	0.26559	0.26799	0.20426	0.19437	0.19236	0.20711	0.33915	0.28641	0.29648	0.29422	0.27445	0.29361	0.33942	0.26204	0.28739	0.26068	0.33022	0.28554	0.24387	0.26681	0.24965	0.27085	0.18806	0.20203	0.19477	0.17193	0.2357	0.21778	0.22024	0.22021	0.20047	0.22029	0.19934	0.19136	0.25019	0.23553	0.26357	0.23677	0.2378	0.23334	0.26451	0.23825	0.23232	0.22481	0.23338	0.25103
ICL	0.46385	0.33994	0.39627	0.47701	0.39751	0.36413	0.34523	0.33053	0.39848	0.47651	0.43162	0.43857	0.44075	0.42748	0.44885	0.49923	0.41976	0.45152	0.42582	0.50064	0.45377	0.41648	0.43933	0.44093	0.40179	0.32237	0.3346	0.32803	0.35266	0.36793	0.46883	0.47483	0.47227	0.39482	0.47167	0.45535	0.35046	0.42385	0.41873	0.44497	0.39842	0.39958	0.40007	0.46451	0.41493	0.39798	0.38944	0.37662	0.3904
CRE	0.15642	0.10886	0.15053	0.13966	0.17086	0.10713	0.10024	0.09524	0.10143	0.23878	0.19139	0.20086	0.19386	0.17738	0.19251	0.23187	0.16691	0.18777	0.16364	0.2199	0.18496	0.14525	0.16618	0.14734	0.18153	0.07111	0.08924	0.08125	0.05057	0.12127	0.05377	0.05069	0.0558	0.05066	0.05462	0.04494	0.0594	0.09018	0.0736	0.0977	0.07702	0.07627	0.07293	0.09554	0.07458	0.07204	0.0683	0.08306	0.09492
CAN	0.26995	0.19866	0.24588	0.2456	0.26149	0.20429	0.19338	0.18112	0.20567	0.33624	0.28648	0.29606	0.29031	0.27323	0.29198	0.33708	0.26509	0.2884	0.26211	0.32561	0.28644	0.24665	0.26819	0.25211	0.26802	0.15282	0.17019	0.16184	0.17533	0.20431	0.16708	0.16661	0.16822	0.15166	0.16948	0.16598	0.15064	0.18154	0.16393	0.18027	0.16078	0.15648	0.15834	0.18014	0.1619	0.15273	0.14999	0.15722	0.1608
MOX	0.23784	0.17705	0.22115	0.21535	0.2397	0.17845	0.16844	0.15841	0.17754	0.31601	0.26458	0.27367	0.2668	0.25014	0.26886	0.31317	0.24147	0.26408	0.23808	0.30054	0.2612	0.22069	0.24286	0.22517	0.24818	0.12892	0.14763	0.1391	0.14705	0.1814	0.13136	0.13047	0.13216	0.11986	0.13347	0.13017	0.12354	0.15216	0.13345	0.14998	0.13225	0.12835	0.12895	0.14816	0.13127	0.12376	0.12202	0.13118	0.13505
KIK	0.12003	0.08533	0.1226	0.12603	0.14658	0.07129	0.06467	0.06422	0.05867	0.20798	0.14589	0.15677	0.15444	0.13101	0.1476	0.19924	0.11514	0.14148	0.10907	0.1899	0.13687	0.09046	0.11337	0.09185	0.1329	0.06721	0.07912	0.07264	0.04389	0.11548	0.07552	0.07959	0.07809	0.07418	0.07723	0.06522	0.07007	0.13059	0.11421	0.14573	0.12173	0.12248	0.11659	0.14284	0.11741	0.11425	0.10403	0.12005	0.14477
LMN	0.17104	0.13883	0.17801	0.18683	0.20279	0.12701	0.1201	0.12103	0.12082	0.27699	0.21487	0.22637	0.22205	0.19998	0.21848	0.27026	0.18476	0.2107	0.17999	0.2601	0.20832	0.15991	0.18555	0.16141	0.20091	0.12057	0.13594	0.12781	0.08105	0.17031	0.12687	0.13081	0.12974	0.12044	0.12758	0.10632	0.11815	0.18161	0.16276	0.19797	0.1722	0.17336	0.1661	0.19629	0.16849	0.16573	0.15681	0.17176	0.19532
SPA	0.109	0.06366	0.09707	0.10777	0.12507	0.05313	0.04875	0.04768	0.0438	0.19322	0.13476	0.14597	0.14158	0.11934	0.13608	0.18423	0.10574	0.13002	0.10012	0.17437	0.12639	0.0799	0.10483	0.0818	0.12392	0.04619	0.05925	0.05204	0.03409	0.09389	0.05215	0.05587	0.05437	0.05048	0.05353	0.04359	0.04816	0.1049	0.08752	0.11887	0.09535	0.09672	0.09041	0.1159	0.09151	0.08852	0.07925	0.09503	0.11883
CAS	0.14548	0.09347	0.12228	0.1467	0.14953	0.08534	0.08201	0.0792	0.07446	0.19717	0.14523	0.15491	0.15304	0.13226	0.14708	0.19042	0.11853	0.14254	0.11266	0.18661	0.13935	0.09678	0.11862	0.10076	0.13352	0.08879	0.0979	0.09078	0.10005	0.13061	0.11882	0.12271	0.12074	0.11193	0.1189	0.1151	0.10167	0.1612	0.14799	0.17799	0.15398	0.15593	0.14924	0.17701	0.15114	0.14771	0.13635	0.14819	0.1732
RAN	0.10288	0.06504	0.09614	0.09955	0.11675	0.04916	0.04381	0.04135	0.03333	0.15196	0.10003	0.11062	0.10812	0.08706	0.10189	0.14416	0.07393	0.09638	0.06826	0.14042	0.09358	0.05253	0.07305	0.05482	0.09044	0.04913	0.05815	0.05131	0.05796	0.09077	0.06949	0.07387	0.0718	0.06742	0.06962	0.06798	0.05973	0.1153	0.10218	0.1304	0.10884	0.11011	0.10415	0.12825	0.10523	0.10143	0.09096	0.10458	0.12907
	BEZ	ANG_AR	ANG_FR	ANG_MG	ANG_ZA	ANK	KIL	KLS	IRA	KAM	PAT	BUT	BRI	TAP	DDP	KAC	PAH	LOH	THA	BAB	JAT	KES	LOP	CHA	TED	BRK	OSS	SID	NBN_AR	NBN_EG	BAR	DRA	GHA	MOR	NDA	NOR	TUN	GUE	MAU	NAI	PEU	SDN	TAR	DJA	SAH	RSK	SHL	CAM	WAD
	IRAN	ARGENTINA	FRANCE	MADAGASCAR	SOUTH_AFRICA	TURKEY	TURKEY	TURKEY	IRAN	PAKISTAN	PAKISTAN	PAKISTAN	PAKISTAN	PAKISTAN	PAKISTAN	PAKISTAN	PAKISTAN	PAKISTAN	PAKISTAN	PAKISTAN	PAKISTAN	PAKISTAN	PAKISTAN	PAKISTAN	PAKISTAN	EGYPT	EGYPT	EGYPT	ARGENTINA	EGYPT	MOROCCO	MOROCCO	MOROCCO	MOROCCO	MOROCCO	MOROCCO	TUNISIA	MALI	MALI	MALI	MALI	MALI	MALI	BURKINA FASO	BURKINA FASO	NIGERIA	NIGERIA	CAMEROON	CAMEROON
Matrix of the number of migrants calculated between pairs of populations according to Jaatha software (upper diagonal) and of Fst (lower diagonal) based on Arlequin software results.
The colour-code assigned to each value follows the same scale adopted in Figure 2 and in Figure S2 (see Additional File 5: Figure S2). All Fst values are statistically significant at P=0.05, with the exception of those marked with §.
[truncated: 95 more columns]
