# Supplementary material for: Genome-wide SNP profiling of worldwide goat populations reveals strong partitioning of diversity and highlights post-domestication migration routes
Source: Genet Sel Evol. 2018 Nov 19;50:58. doi: 10.1186/s12711-018-0422-x (PMC6240949; doi:10.1186/s12711-018-0422-x)
Supplement: Supplementary file 9 — Additional file 9: Table S4. Matrix of pairwise Reynolds distances between populations. [file 12711_2018_422_MOESM9_ESM.xlsx]

## Sheet: Table_S4_Reynolds_distances
Table S4
Matrix of pairwise Reynolds distances between populations.
	BEZ	ANG_AR	ANG_FR	ANG_MG	ANG_ZA	ANK	KIL	KLS	IRA	KAM	PAT	BUT	BRI	TAP	DDP	KAC	PAH	LOH	THA	BAB	JAT	KES	LOP	CHA	TED	BRK	OSS	SID	NBN_AR	NBN_EG	BAR	DRA	GHA	MOR	NDA	NOR	TUN	GUE	MAU	NAI	PEU	SDN	TAR	DJA	SAH	RSK	SHL	CAM	WAD
BEZ	0	0.1383	0.18206	0.21075	0.20856	0.11943	0.10894	0.10824	0.10471	0.27888	0.19773	0.21283	0.21024	0.18001	0.20198	0.27745	0.16022	0.19575	0.15532	0.26549	0.19309	0.13175	0.16164	0.13651	0.1786	0.12256	0.13428	0.12605	0.12751	0.17775	0.1685	0.17541	0.1726	0.1538	0.16946	0.16059	0.13756	0.22339	0.20556	0.2498	0.21214	0.21434	0.20566	0.25005	0.21066	0.20265	0.18736	0.2028	0.23647
ANG_AR	0.1383	0	0.07026	0.12753	0.07716	0.05554	0.05868	0.05598	0.05204	0.20837	0.14711	0.15819	0.15381	0.13078	0.14831	0.20127	0.11585	0.14276	0.1107	0.19169	0.14107	0.08808	0.11478	0.09224	0.13295	0.06711	0.07731	0.06966	0.08759	0.1139	0.09874	0.10276	0.10129	0.09322	0.09827	0.09678	0.08094	0.15042	0.13525	0.17197	0.14234	0.14502	0.13681	0.1697	0.13891	0.13573	0.1217	0.13675	0.16741
ANG_FR	0.18206	0.07026	0	0.17279	0.1448	0.08855	0.09301	0.08946	0.08832	0.25442	0.18512	0.1975	0.1948	0.16879	0.18826	0.24951	0.15192	0.18228	0.14756	0.2389	0.1805	0.12331	0.15128	0.12928	0.1658	0.10431	0.11369	0.10623	0.13129	0.15277	0.15117	0.15794	0.15354	0.1403	0.15057	0.14931	0.12238	0.20179	0.18637	0.22731	0.19194	0.19484	0.187	0.22531	0.1898	0.18455	0.16873	0.18277	0.21686
ANG_MG	0.21075	0.12753	0.17279	0	0.19538	0.11613	0.11208	0.10307	0.10993	0.31282	0.22964	0.24312	0.23502	0.20766	0.23527	0.30951	0.19131	0.22459	0.18698	0.2946	0.22515	0.1595	0.19228	0.16475	0.21008	0.09749	0.11052	0.10033	0.13409	0.15432	0.13306	0.13844	0.13573	0.12013	0.13367	0.13293	0.1081	0.18138	0.16074	0.20261	0.16499	0.16751	0.15903	0.20146	0.16367	0.15483	0.13996	0.1548	0.18666
ANG_ZA	0.20856	0.07716	0.1448	0.19538	0	0.11495	0.11698	0.1133	0.1134	0.27076	0.20656	0.21933	0.21541	0.19202	0.21067	0.26621	0.17534	0.20422	0.17023	0.25845	0.20331	0.14761	0.17557	0.15381	0.19018	0.12792	0.13731	0.12964	0.1591	0.1762	0.18052	0.18792	0.1831	0.16909	0.18126	0.18036	0.14977	0.22846	0.21312	0.2542	0.21783	0.22207	0.21369	0.25357	0.2172	0.21147	0.19643	0.2085	0.24141
ANK	0.11943	0.05554	0.08855	0.11613	0.11495	0	0.03596	0.03439	0.02861	0.19719	0.12778	0.13966	0.13732	0.11137	0.13054	0.19001	0.09496	0.12382	0.08959	0.17926	0.12163	0.06449	0.09281	0.0681	0.11639	0.05098	0.06026	0.05289	0.0747	0.09884	0.086	0.09329	0.0894	0.08154	0.08777	0.08548	0.06746	0.14584	0.12855	0.17007	0.13711	0.14069	0.13202	0.16756	0.134	0.12957	0.11409	0.13096	0.1667
KIL	0.10894	0.05868	0.09301	0.11208	0.11698	0.03596	0	0.02416	0.0186	0.18311	0.11606	0.12833	0.12538	0.09895	0.11823	0.17515	0.08336	0.11127	0.07865	0.16537	0.10927	0.05437	0.08254	0.05752	0.10649	0.04146	0.05027	0.04287	0.067	0.08891	0.07551	0.08327	0.07785	0.07219	0.07634	0.07544	0.05789	0.13408	0.1179	0.15838	0.12648	0.12998	0.12097	0.15511	0.1228	0.11846	0.10335	0.11997	0.15546
KLS	0.10824	0.05598	0.08946	0.10307	0.1133	0.03439	0.02416	0	0.01475	0.17112	0.10873	0.12117	0.11671	0.09319	0.11093	0.16462	0.07861	0.10467	0.07418	0.15482	0.10314	0.05008	0.07747	0.05341	0.10113	0.02837	0.03643	0.02898	0.06503	0.07346	0.06537	0.07189	0.06706	0.06176	0.06521	0.06753	0.04669	0.12041	0.10556	0.14446	0.1135	0.11735	0.10793	0.14218	0.11009	0.10558	0.09008	0.10599	0.14184
IRA	0.10471	0.05204	0.08832	0.10993	0.1134	0.02861	0.0186	0.01475	0	0.16907	0.09471	0.10975	0.10737	0.07924	0.10047	0.16466	0.06155	0.09206	0.05631	0.15617	0.08988	0.03246	0.06138	0.03501	0.08772	0.03535	0.04347	0.0357	0.06141	0.08463	0.07437	0.0813	0.07687	0.07109	0.07425	0.07466	0.05522	0.13786	0.1215	0.16575	0.1305	0.13466	0.12389	0.16331	0.12684	0.12154	0.10471	0.1228	0.16137
KAM	0.27888	0.20837	0.25442	0.31282	0.27076	0.19719	0.18311	0.17112	0.16907	0	0.04003	0.16266	0.19619	0.1468	0.1853	0.241	0.15093	0.16263	0.13519	0.25419	0.16791	0.1383	0.15865	0.13501	0.17558	0.19892	0.2049	0.19791	0.22706	0.24837	0.30269	0.31012	0.30591	0.27569	0.30223	0.30289	0.23988	0.33599	0.32717	0.3706	0.32488	0.32811	0.32118	0.37695	0.32918	0.31916	0.30189	0.30658	0.3409
PAT	0.19773	0.14711	0.18512	0.22964	0.20656	0.12778	0.11606	0.10873	0.09471	0.04003	0	0.09862	0.12544	0.07794	0.11222	0.16511	0.07995	0.09267	0.06381	0.17936	0.09444	0.06599	0.08589	0.06123	0.11008	0.13898	0.14432	0.13768	0.15392	0.186	0.21467	0.22218	0.21801	0.19778	0.21436	0.2147	0.17087	0.261	0.24942	0.29199	0.2528	0.25641	0.24799	0.29436	0.25311	0.2459	0.22909	0.24094	0.278
BUT	0.21283	0.15819	0.1975	0.24312	0.21933	0.13966	0.12833	0.12117	0.10975	0.16266	0.09862	0	0.13764	0.08561	0.12493	0.17102	0.09226	0.11785	0.07244	0.19186	0.09591	0.07989	0.09909	0.07724	0.12039	0.15027	0.15629	0.14959	0.16765	0.19766	0.23147	0.23762	0.23403	0.2128	0.23135	0.23166	0.1838	0.27532	0.26364	0.30616	0.26579	0.26982	0.2616	0.30837	0.26682	0.25941	0.24189	0.25263	0.28897
BRI	0.21024	0.15381	0.1948	0.23502	0.21541	0.13732	0.12538	0.11671	0.10737	0.19619	0.12544	0.13764	0	0.10062	0.13758	0.19313	0.10085	0.12674	0.08906	0.16888	0.12111	0.08572	0.10595	0.08562	0.11849	0.14252	0.14819	0.1411	0.16311	0.19021	0.22041	0.226	0.22284	0.2018	0.22049	0.22122	0.17308	0.26341	0.25059	0.29477	0.25448	0.25773	0.24889	0.29729	0.25501	0.24722	0.22981	0.24105	0.27807
TAP	0.18001	0.13078	0.16879	0.20766	0.19202	0.11137	0.09895	0.09319	0.07924	0.1468	0.07794	0.08561	0.10062	0	0.10159	0.14777	0.06794	0.09245	0.04942	0.16077	0.07362	0.05321	0.07314	0.0498	0.09512	0.12092	0.12645	0.12019	0.13645	0.16781	0.19186	0.19886	0.19525	0.17684	0.19245	0.19316	0.15148	0.24071	0.2273	0.27118	0.23207	0.23615	0.22685	0.27187	0.23188	0.22467	0.20764	0.22004	0.2583
DDP	0.20198	0.14831	0.18826	0.23527	0.21067	0.13054	0.11823	0.11093	0.10047	0.1853	0.11222	0.12493	0.13758	0.10159	0	0.17925	0.07211	0.11075	0.0698	0.1848	0.10805	0.06775	0.08801	0.07012	0.11198	0.14144	0.1472	0.14028	0.15713	0.19059	0.22145	0.22779	0.22512	0.20167	0.22121	0.22238	0.17335	0.26598	0.25378	0.29797	0.257	0.26056	0.25166	0.29988	0.25785	0.24989	0.23199	0.24356	0.28109
KAC	0.27745	0.20127	0.24951	0.30951	0.26621	0.19001	0.17515	0.16462	0.16466	0.241	0.16511	0.17102	0.19313	0.14777	0.17925	0	0.14295	0.17411	0.1149	0.25749	0.13851	0.13171	0.1519	0.13247	0.16753	0.19183	0.19821	0.19146	0.21732	0.24433	0.29855	0.30764	0.30229	0.26768	0.29865	0.3005	0.2299	0.32979	0.31965	0.36448	0.31562	0.31923	0.31168	0.37076	0.32126	0.31033	0.29173	0.29821	0.33464
PAH	0.16022	0.11585	0.15192	0.19131	0.17534	0.09496	0.08336	0.07861	0.06155	0.15093	0.07995	0.09226	0.10085	0.06794	0.07211	0.14295	0	0.07807	0.03873	0.1475	0.07427	0.03297	0.05287	0.03445	0.07569	0.10934	0.11503	0.10824	0.12033	0.15628	0.17441	0.18063	0.17786	0.16166	0.17412	0.1752	0.13752	0.22693	0.21379	0.25739	0.21938	0.22354	0.21375	0.25694	0.21802	0.21197	0.19464	0.20961	0.24757
LOH	0.19575	0.14276	0.18228	0.22459	0.20422	0.12382	0.11127	0.10467	0.09206	0.16263	0.09267	0.11785	0.12674	0.09245	0.11075	0.17411	0.07807	0	0.06668	0.18337	0.10253	0.06383	0.08342	0.06345	0.10948	0.13512	0.14011	0.13352	0.14958	0.18369	0.21062	0.21837	0.21489	0.19372	0.2102	0.21222	0.16574	0.25934	0.24548	0.29133	0.24967	0.25338	0.24399	0.29325	0.24942	0.24216	0.22424	0.23734	0.27506
THA	0.15532	0.1107	0.14756	0.18698	0.17023	0.08959	0.07865	0.07418	0.05631	0.13519	0.06381	0.07244	0.08906	0.04942	0.0698	0.1149	0.03873	0.06668	0	0.14123	0.0466	0.02497	0.04115	0.02268	0.06803	0.10567	0.11103	0.10468	0.11318	0.15273	0.17006	0.17681	0.17326	0.1579	0.16982	0.16977	0.13412	0.22344	0.20948	0.25451	0.21642	0.2201	0.21064	0.25427	0.21483	0.20885	0.19125	0.20693	0.24548
BAB	0.26549	0.19169	0.2389	0.2946	0.25845	0.17926	0.16537	0.15482	0.15617	0.25419	0.17936	0.19186	0.16888	0.16077	0.1848	0.25749	0.1475	0.18337	0.14123	0	0.17788	0.13669	0.16001	0.14122	0.17095	0.17833	0.18595	0.17785	0.2045	0.23025	0.2785	0.28382	0.28242	0.24842	0.2803	0.27863	0.21233	0.30957	0.29713	0.34424	0.29694	0.30017	0.29147	0.35143	0.30055	0.28978	0.27166	0.27871	0.316
JAT	0.19309	0.14107	0.1805	0.22515	0.20331	0.12163	0.10927	0.10314	0.08988	0.16791	0.09444	0.09591	0.12111	0.07362	0.10805	0.13851	0.07427	0.10253	0.0466	0.17788	0	0.06048	0.07936	0.05879	0.10004	0.13235	0.13859	0.13188	0.1445	0.18136	0.20873	0.21586	0.2106	0.1896	0.20793	0.20743	0.16283	0.25531	0.24175	0.28766	0.24615	0.25003	0.24079	0.28902	0.24667	0.23887	0.22079	0.23383	0.27285
KES	0.13175	0.08808	0.12331	0.1595	0.14761	0.06449	0.05437	0.05008	0.03246	0.1383	0.06599	0.07989	0.08572	0.05321	0.06775	0.13171	0.03297	0.06383	0.02497	0.13669	0.06048	0	0.03567	0.01321	0.06417	0.08147	0.08723	0.08058	0.09459	0.12817	0.13965	0.14668	0.14313	0.12977	0.13953	0.14063	0.10826	0.19781	0.18354	0.2278	0.1916	0.19491	0.18494	0.22725	0.18837	0.18302	0.16558	0.18254	0.22144
LOP	0.16164	0.11478	0.15128	0.19228	0.17557	0.09281	0.08254	0.07747	0.06138	0.15865	0.08589	0.09909	0.10595	0.07314	0.08801	0.1519	0.05287	0.08342	0.04115	0.16001	0.07936	0.03567	0	0.03856	0.07597	0.1084	0.11406	0.10765	0.11854	0.15661	0.17449	0.18176	0.17762	0.16028	0.17381	0.17423	0.13676	0.22794	0.2136	0.25828	0.21977	0.2236	0.21389	0.25799	0.21832	0.21176	0.19403	0.2098	0.24823
CHA	0.13651	0.09224	0.12928	0.16475	0.15381	0.0681	0.05752	0.05341	0.03501	0.13501	0.06123	0.07724	0.08562	0.0498	0.07012	0.13247	0.03445	0.06345	0.02268	0.14122	0.05879	0.01321	0.03856	0	0.06787	0.08418	0.09036	0.08345	0.09557	0.13241	0.14194	0.14926	0.14566	0.13211	0.14221	0.14172	0.11006	0.20213	0.1871	0.23369	0.19467	0.19886	0.18835	0.23277	0.19236	0.18631	0.1682	0.18573	0.22574
TED	0.1786	0.13295	0.1658	0.21008	0.19018	0.11639	0.10649	0.10113	0.08772	0.17558	0.11008	0.12039	0.11849	0.09512	0.11198	0.16753	0.07569	0.10948	0.06803	0.17095	0.10004	0.06417	0.07597	0.06787	0	0.1286	0.13425	0.12787	0.1425	0.17445	0.19446	0.202	0.19789	0.18192	0.19478	0.196	0.158	0.24126	0.23026	0.26986	0.23543	0.23888	0.23053	0.26944	0.23411	0.22833	0.21194	0.22433	0.25891
BRK	0.12256	0.06711	0.10431	0.09749	0.12792	0.05098	0.04146	0.02837	0.03535	0.19892	0.13898	0.15027	0.14252	0.12092	0.14144	0.19183	0.10934	0.13512	0.10567	0.17833	0.13235	0.08147	0.1084	0.08418	0.1286	0	0.01691	0.00821	0.06224	0.05106	0.02665	0.03283	0.02729	0.02407	0.02798	0.03514	0.01285	0.07723	0.05923	0.0967	0.06533	0.06908	0.05996	0.09607	0.06223	0.05833	0.04438	0.06016	0.09287
OSS	0.13428	0.07731	0.11369	0.11052	0.13731	0.06026	0.05027	0.03643	0.04347	0.2049	0.14432	0.15629	0.14819	0.12645	0.1472	0.19821	0.11503	0.14011	0.11103	0.18595	0.13859	0.08723	0.11406	0.09036	0.13425	0.01691	0	0.01024	0.07682	0.05733	0.05009	0.05588	0.05175	0.04606	0.05115	0.05798	0.03392	0.09922	0.08311	0.12113	0.08902	0.09319	0.08342	0.12037	0.08593	0.08082	0.06455	0.07958	0.11528
SID	0.12605	0.06966	0.10623	0.10033	0.12964	0.05289	0.04287	0.02898	0.0357	0.19791	0.13768	0.14959	0.1411	0.12019	0.14028	0.19146	0.10824	0.13352	0.10468	0.17785	0.13188	0.08058	0.10765	0.08345	0.12787	0.00821	0.01024	0	0.06932	0.04917	0.03914	0.04519	0.04048	0.03613	0.04027	0.04819	0.02455	0.08857	0.07248	0.11031	0.07846	0.08237	0.07294	0.10894	0.07533	0.07006	0.05351	0.06865	0.10486
NBN_AR	0.12751	0.08759	0.13129	0.13409	0.1591	0.0747	0.067	0.06503	0.06141	0.22706	0.15392	0.16765	0.16311	0.13645	0.15713	0.21732	0.12033	0.14958	0.11318	0.2045	0.1445	0.09459	0.11854	0.09557	0.1425	0.06224	0.07682	0.06932	0	0.11581	0.06497	0.06943	0.06937	0.06382	0.06744	0.05486	0.06245	0.12393	0.10452	0.14048	0.11256	0.11412	0.10753	0.1375	0.10849	0.10549	0.09556	0.11337	0.13926
NBN_EG	0.17775	0.1139	0.15277	0.15432	0.1762	0.09884	0.08891	0.07346	0.08463	0.24837	0.186	0.19766	0.19021	0.16781	0.19059	0.24433	0.15628	0.18369	0.15273	0.23025	0.18136	0.12817	0.15661	0.13241	0.17445	0.05106	0.05733	0.04917	0.11581	0	0.09269	0.09914	0.09436	0.0861	0.09335	0.10015	0.07055	0.13825	0.12278	0.16205	0.12868	0.13268	0.12236	0.16186	0.1259	0.11924	0.10374	0.11763	0.1529
BAR	0.1685	0.09874	0.15117	0.13306	0.18052	0.086	0.07551	0.06537	0.07437	0.30269	0.21467	0.23147	0.22041	0.19186	0.22145	0.29855	0.17441	0.21062	0.17006	0.2785	0.20873	0.13965	0.17449	0.14194	0.19446	0.02665	0.05009	0.03914	0.06497	0.09269	0	0.01003	0.0058	0.00496	0.0091	0.01345	0.01284	0.05968	0.02978	0.07263	0.03561	0.03778	0.02983	0.07122	0.03252	0.03091	0.02272	0.04323	0.06846
DRA	0.17541	0.10276	0.15794	0.13844	0.18792	0.09329	0.08327	0.07189	0.0813	0.31012	0.22218	0.23762	0.226	0.19886	0.22779	0.30764	0.18063	0.21837	0.17681	0.28382	0.21586	0.14668	0.18176	0.14926	0.202	0.03283	0.05588	0.04519	0.06943	0.09914	0.01003	0	0.01091	0.00776	0.01319	0.01653	0.01812	0.05711	0.03053	0.07065	0.03534	0.03804	0.02946	0.07118	0.03231	0.03167	0.02419	0.04494	0.06887
GHA	0.1726	0.10129	0.15354	0.13573	0.1831	0.0894	0.07785	0.06706	0.07687	0.30591	0.21801	0.23403	0.22284	0.19525	0.22512	0.30229	0.17786	0.21489	0.17326	0.28242	0.2106	0.14313	0.17762	0.14566	0.19789	0.02729	0.05175	0.04048	0.06937	0.09436	0.0058	0.01091	0	0.00505	0.00929	0.0141	0.01352	0.06014	0.02991	0.07202	0.03492	0.03784	0.03026	0.07088	0.03195	0.03135	0.02345	0.04329	0.06917
MOR	0.1538	0.09322	0.1403	0.12013	0.16909	0.08154	0.07219	0.06176	0.07109	0.27569	0.19778	0.2128	0.2018	0.17684	0.20167	0.26768	0.16166	0.19372	0.1579	0.24842	0.1896	0.12977	0.16028	0.13211	0.18192	0.02407	0.04606	0.03613	0.06382	0.0861	0.00496	0.00776	0.00505	0	0.0077	0.01221	0.0116	0.05402	0.02781	0.06583	0.03312	0.03605	0.02812	0.06496	0.03106	0.02982	0.02223	0.04141	0.06538
NDA	0.16946	0.09827	0.15057	0.13367	0.18126	0.08777	0.07634	0.06521	0.07425	0.30223	0.21436	0.23135	0.22049	0.19245	0.22121	0.29865	0.17412	0.2102	0.16982	0.2803	0.20793	0.13953	0.17381	0.14221	0.19478	0.02798	0.05115	0.04027	0.06744	0.09335	0.0091	0.01319	0.00929	0.0077	0	0.01556	0.01476	0.06462	0.03456	0.07704	0.03978	0.04273	0.03435	0.07652	0.03664	0.03504	0.02674	0.04782	0.07329
NOR	0.16059	0.09678	0.14931	0.13293	0.18036	0.08548	0.07544	0.06753	0.07466	0.30289	0.2147	0.23166	0.22122	0.19316	0.22238	0.3005	0.1752	0.21222	0.16977	0.27863	0.20743	0.14063	0.17423	0.14172	0.196	0.03514	0.05798	0.04819	0.05486	0.10015	0.01345	0.01653	0.0141	0.01221	0.01556	0	0.02059	0.07279	0.04309	0.0848	0.04967	0.05235	0.04331	0.0838	0.04648	0.04501	0.03704	0.05696	0.08259
TUN	0.13756	0.08094	0.12238	0.1081	0.14977	0.06746	0.05789	0.04669	0.05522	0.23988	0.17087	0.1838	0.17308	0.15148	0.17335	0.2299	0.13752	0.16574	0.13412	0.21233	0.16283	0.10826	0.13676	0.11006	0.158	0.01285	0.03392	0.02455	0.06245	0.07055	0.01284	0.01812	0.01352	0.0116	0.01476	0.02059	0	0.06445	0.04171	0.08009	0.04798	0.0516	0.04264	0.07869	0.04517	0.04242	0.03174	0.04924	0.07788
GUE	0.22339	0.15042	0.20179	0.18138	0.22846	0.14584	0.13408	0.12041	0.13786	0.33599	0.261	0.27532	0.26341	0.24071	0.26598	0.32979	0.22693	0.25934	0.22344	0.30957	0.25531	0.19781	0.22794	0.20213	0.24126	0.07723	0.09922	0.08857	0.12393	0.13825	0.05968	0.05711	0.06014	0.05402	0.06462	0.07279	0.06445	0	0.05217	0.07992	0.05419	0.05287	0.05021	0.0811	0.05329	0.05369	0.05104	0.06964	0.08567
MAU	0.20556	0.13525	0.18637	0.16074	0.21312	0.12855	0.1179	0.10556	0.1215	0.32717	0.24942	0.26364	0.25059	0.2273	0.25378	0.31965	0.21379	0.24548	0.20948	0.29713	0.24175	0.18354	0.2136	0.1871	0.23026	0.05923	0.08311	0.07248	0.10452	0.12278	0.02978	0.03053	0.02991	0.02781	0.03456	0.04309	0.04171	0.05217	0	0.05248	0.01952	0.0219	0.01578	0.05309	0.01872	0.0234	0.02119	0.04268	0.05857
NAI	0.2498	0.17197	0.22731	0.20261	0.2542	0.17007	0.15838	0.14446	0.16575	0.3706	0.29199	0.30616	0.29477	0.27118	0.29797	0.36448	0.25739	0.29133	0.25451	0.34424	0.28766	0.2278	0.25828	0.23369	0.26986	0.0967	0.12113	0.11031	0.14048	0.16205	0.07263	0.07065	0.07202	0.06583	0.07704	0.0848	0.08009	0.07992	0.05248	0	0.04612	0.02132	0.04399	0.02887	0.04509	0.03873	0.04625	0.06046	0.05068
PEU	0.21214	0.14234	0.19194	0.16499	0.21783	0.13711	0.12648	0.1135	0.1305	0.32488	0.2528	0.26579	0.25448	0.23207	0.257	0.31562	0.21938	0.24967	0.21642	0.29694	0.24615	0.1916	0.21977	0.19467	0.23543	0.06533	0.08902	0.07846	0.11256	0.12868	0.03561	0.03534	0.03492	0.03312	0.03978	0.04967	0.04798	0.05419	0.01952	0.04612	0	0.01767	0.01195	0.04595	0.01282	0.02089	0.02061	0.0422	0.0541
SDN	0.21434	0.14502	0.19484	0.16751	0.22207	0.14069	0.12998	0.11735	0.13466	0.32811	0.25641	0.26982	0.25773	0.23615	0.26056	0.31923	0.22354	0.25338	0.2201	0.30017	0.25003	0.19491	0.2236	0.19886	0.23888	0.06908	0.09319	0.08237	0.11412	0.13268	0.03778	0.03804	0.03784	0.03605	0.04273	0.05235	0.0516	0.05287	0.0219	0.02132	0.01767	0	0.01557	0.02311	0.01664	0.01662	0.02092	0.03842	0.03933
TAR	0.20566	0.13681	0.187	0.15903	0.21369	0.13202	0.12097	0.10793	0.12389	0.32118	0.24799	0.2616	0.24889	0.22685	0.25166	0.31168	0.21375	0.24399	0.21064	0.29147	0.24079	0.18494	0.21389	0.18835	0.23053	0.05996	0.08342	0.07294	0.10753	0.12236	0.02983	0.02946	0.03026	0.02812	0.03435	0.04331	0.04264	0.05021	0.01578	0.04399	0.01195	0.01557	0	0.0434	0.0098	0.01686	0.01613	0.03765	0.05038
DJA	0.25005	0.1697	0.22531	0.20146	0.25357	0.16756	0.15511	0.14218	0.16331	0.37695	0.29436	0.30837	0.29729	0.27187	0.29988	0.37076	0.25694	0.29325	0.25427	0.35143	0.28902	0.22725	0.25799	0.23277	0.26944	0.09607	0.12037	0.10894	0.1375	0.16186	0.07122	0.07118	0.07088	0.06496	0.07652	0.0838	0.07869	0.0811	0.05309	0.02887	0.04595	0.02311	0.0434	0	0.04397	0.03596	0.04485	0.05794	0.0452
SAH	0.21066	0.13891	0.1898	0.16367	0.2172	0.134	0.1228	0.11009	0.12684	0.32918	0.25311	0.26682	0.25501	0.23188	0.25785	0.32126	0.21802	0.24942	0.21483	0.30055	0.24667	0.18837	0.21832	0.19236	0.23411	0.06223	0.08593	0.07533	0.10849	0.1259	0.03252	0.03231	0.03195	0.03106	0.03664	0.04648	0.04517	0.05329	0.01872	0.04509	0.01282	0.01664	0.0098	0.04397	0	0.01857	0.01832	0.03959	0.05117
RSK	0.20265	0.13573	0.18455	0.15483	0.21147	0.12957	0.11846	0.10558	0.12154	0.31916	0.2459	0.25941	0.24722	0.22467	0.24989	0.31033	0.21197	0.24216	0.20885	0.28978	0.23887	0.18302	0.21176	0.18631	0.22833	0.05833	0.08082	0.07006	0.10549	0.11924	0.03091	0.03167	0.03135	0.02982	0.03504	0.04501	0.04242	0.05369	0.0234	0.03873	0.02089	0.01662	0.01686	0.03596	0.01857	0	0.00627	0.01982	0.02714
SHL	0.18736	0.1217	0.16873	0.13996	0.19643	0.11409	0.10335	0.09008	0.10471	0.30189	0.22909	0.24189	0.22981	0.20764	0.23199	0.29173	0.19464	0.22424	0.19125	0.27166	0.22079	0.16558	0.19403	0.1682	0.21194	0.04438	0.06455	0.05351	0.09556	0.10374	0.02272	0.02419	0.02345	0.02223	0.02674	0.03704	0.03174	0.05104	0.02119	0.04625	0.02061	0.02092	0.01613	0.04485	0.01832	0.00627	0	0.01657	0.03693
CAM	0.2028	0.13675	0.18277	0.1548	0.2085	0.13096	0.11997	0.10599	0.1228	0.30658	0.24094	0.25263	0.24105	0.22004	0.24356	0.29821	0.20961	0.23734	0.20693	0.27871	0.23383	0.18254	0.2098	0.18573	0.22433	0.06016	0.07958	0.06865	0.11337	0.11763	0.04323	0.04494	0.04329	0.04141	0.04782	0.05696	0.04924	0.06964	0.04268	0.06046	0.0422	0.03842	0.03765	0.05794	0.03959	0.01982	0.01657	0	0.03605
WAD	0.23647	0.16741	0.21686	0.18666	0.24141	0.1667	0.15546	0.14184	0.16137	0.3409	0.278	0.28897	0.27807	0.2583	0.28109	0.33464	0.24757	0.27506	0.24548	0.316	0.27285	0.22144	0.24823	0.22574	0.25891	0.09287	0.11528	0.10486	0.13926	0.1529	0.06846	0.06887	0.06917	0.06538	0.07329	0.08259	0.07788	0.08567	0.05857	0.05068	0.0541	0.03933	0.05038	0.0452	0.05117	0.02714	0.03693	0.03605	0
ABR	0.18636	0.12098	0.16362	0.13938	0.18595	0.10878	0.09802	0.08143	0.09711	0.27218	0.20971	0.22152	0.20933	0.18959	0.21428	0.26575	0.18042	0.20706	0.17661	0.24767	0.20416	0.15244	0.18022	0.1569	0.19478	0.04927	0.05991	0.0481	0.11629	0.09942	0.07082	0.07514	0.07177	0.06484	0.07253	0.08231	0.05786	0.11145	0.09115	0.12679	0.09542	0.09821	0.09019	0.12647	0.09332	0.08393	0.06837	0.08046	0.11684
GUM	0.18031	0.11602	0.15875	0.13261	0.1826	0.10379	0.09354	0.07716	0.09283	0.27172	0.207	0.21908	0.20713	0.18629	0.21096	0.26412	0.17676	0.20351	0.17269	0.2458	0.20057	0.14886	0.17569	0.1527	0.19199	0.04362	0.05478	0.04284	0.10821	0.09478	0.06071	0.06513	0.06127	0.05514	0.06217	0.0722	0.04988	0.10155	0.08084	0.11435	0.08469	0.08642	0.07925	0.11349	0.08209	0.07179	0.05642	0.06733	0.10433
KEF	0.2015	0.13378	0.17798	0.14828	0.20146	0.12375	0.11303	0.09559	0.11417	0.29312	0.22907	0.24044	0.22768	0.20851	0.2338	0.28697	0.19912	0.22667	0.19612	0.2681	0.22379	0.17135	0.19962	0.1765	0.21238	0.06004	0.07202	0.06031	0.12714	0.11224	0.07816	0.08239	0.07885	0.0713	0.08037	0.08952	0.06621	0.11651	0.09521	0.12914	0.09891	0.10072	0.09363	0.129	0.09684	0.08604	0.07076	0.08145	0.11659
WYG	0.18694	0.12086	0.16344	0.13271	0.18772	0.10934	0.09911	0.08206	0.09881	0.27859	0.21401	0.22618	0.21325	0.19341	0.21869	0.27197	0.18401	0.21076	0.1805	0.25288	0.2084	0.156	0.18389	0.16015	0.19911	0.04735	0.0587	0.04687	0.11437	0.09891	0.06552	0.06991	0.06645	0.05982	0.06735	0.07708	0.05356	0.1062	0.08522	0.12147	0.08957	0.092	0.08396	0.12026	0.0874	0.07742	0.06186	0.07409	0.11064
CRO	0.1962	0.12386	0.17368	0.14135	0.20311	0.11017	0.09913	0.08543	0.09745	0.3205	0.2342	0.25001	0.23678	0.21041	0.24028	0.31808	0.19487	0.23135	0.19046	0.29512	0.22799	0.16162	0.19503	0.16577	0.21263	0.05246	0.06791	0.05624	0.10121	0.11145	0.06232	0.06675	0.06326	0.05636	0.06499	0.06853	0.05403	0.11038	0.08538	0.12207	0.08968	0.09036	0.08333	0.12009	0.08686	0.07451	0.05982	0.0706	0.10769
KAR	0.18768	0.11874	0.16297	0.13151	0.18983	0.10672	0.09614	0.08026	0.09638	0.29075	0.21852	0.23239	0.21815	0.19696	0.22373	0.28346	0.18506	0.21531	0.18171	0.26212	0.2123	0.15578	0.18568	0.16015	0.20176	0.04471	0.05674	0.04501	0.10817	0.09779	0.05999	0.06392	0.0602	0.05402	0.06188	0.07051	0.04903	0.10147	0.079	0.11606	0.08352	0.08595	0.07831	0.11458	0.08101	0.0709	0.05526	0.06676	0.10428
KIG	0.20403	0.12983	0.18147	0.15298	0.21013	0.11616	0.10435	0.09227	0.10343	0.32776	0.23907	0.25625	0.24376	0.21602	0.24757	0.32632	0.19913	0.23722	0.19455	0.30801	0.23397	0.16571	0.20027	0.1699	0.2177	0.06239	0.07795	0.066	0.10435	0.12218	0.07249	0.07771	0.07476	0.06639	0.07551	0.07674	0.06353	0.12328	0.09846	0.13756	0.10296	0.10308	0.09633	0.13512	0.10037	0.08774	0.07318	0.08436	0.12094
MUB	0.20797	0.13834	0.18467	0.15302	0.2116	0.12782	0.11733	0.1017	0.11935	0.3154	0.24162	0.25501	0.243	0.22011	0.24665	0.30822	0.20779	0.23882	0.2046	0.28835	0.2363	0.17837	0.20884	0.18407	0.22324	0.06499	0.07878	0.06716	0.12353	0.11951	0.07769	0.08149	0.07855	0.07103	0.08069	0.08746	0.06724	0.11697	0.09372	0.12644	0.09649	0.09734	0.09167	0.12466	0.09422	0.08209	0.06781	0.07644	0.11208
NGD	0.19107	0.12288	0.16977	0.13639	0.19673	0.11098	0.10034	0.08637	0.1004	0.30373	0.22539	0.24001	0.22637	0.20332	0.23063	0.29732	0.19002	0.22165	0.18549	0.2762	0.21933	0.15858	0.1902	0.16364	0.20677	0.05239	0.06617	0.05477	0.10701	0.10789	0.06354	0.06647	0.06439	0.05785	0.06577	0.07236	0.05461	0.10616	0.0825	0.11694	0.08628	0.08753	0.08077	0.11505	0.0841	0.07225	0.05838	0.06782	0.10345
SEB	0.202	0.13052	0.17635	0.14328	0.20232	0.11949	0.10929	0.09267	0.11084	0.30392	0.23225	0.24577	0.23256	0.21079	0.23746	0.2971	0.19983	0.2293	0.19611	0.27587	0.22679	0.17033	0.20036	0.17551	0.21513	0.0558	0.06818	0.05645	0.12119	0.10885	0.07185	0.07568	0.07294	0.06569	0.07452	0.0838	0.06052	0.11291	0.09005	0.12614	0.09364	0.09554	0.08815	0.12517	0.09123	0.08057	0.06511	0.07623	0.11331
GAL	0.18275	0.11512	0.15837	0.12971	0.18444	0.10244	0.09237	0.07514	0.09123	0.28071	0.21043	0.22439	0.21048	0.18922	0.21562	0.27311	0.17836	0.20725	0.17448	0.25248	0.20394	0.14898	0.17867	0.15351	0.19502	0.04207	0.05308	0.04135	0.10881	0.0933	0.06185	0.06549	0.06279	0.05603	0.06369	0.07244	0.04907	0.10434	0.08322	0.12208	0.08821	0.0912	0.08219	0.12134	0.08547	0.07697	0.06017	0.07342	0.11188
SEA	0.17401	0.11148	0.15253	0.115	0.17612	0.09984	0.09066	0.07508	0.08892	0.2622	0.20091	0.21249	0.20022	0.1811	0.20427	0.25541	0.17157	0.19725	0.16777	0.23679	0.19483	0.14413	0.17147	0.14792	0.18737	0.04118	0.05314	0.04194	0.1022	0.09134	0.053	0.05653	0.0539	0.04902	0.05479	0.06331	0.0454	0.09308	0.07237	0.10455	0.07665	0.07788	0.07087	0.10304	0.07386	0.06379	0.04994	0.0609	0.0939
BUR	0.21712	0.14869	0.19366	0.15938	0.21684	0.14099	0.1308	0.11479	0.13356	0.30989	0.24752	0.25835	0.24759	0.22754	0.25085	0.30397	0.21812	0.24503	0.21497	0.28679	0.24276	0.19101	0.21913	0.19655	0.23018	0.07528	0.08961	0.0781	0.1364	0.12859	0.0867	0.0896	0.08769	0.08029	0.08989	0.09655	0.07736	0.12219	0.09944	0.12951	0.10148	0.10234	0.09682	0.12722	0.10011	0.08727	0.07493	0.08224	0.11398
GOG	0.19203	0.12136	0.16809	0.13458	0.19558	0.10933	0.09836	0.08336	0.09815	0.2985	0.22166	0.23623	0.22307	0.19949	0.22689	0.29203	0.18705	0.21877	0.18239	0.27174	0.21531	0.15647	0.18711	0.16041	0.20387	0.0502	0.06257	0.05089	0.11027	0.10402	0.0668	0.07114	0.06832	0.05977	0.06799	0.07591	0.05496	0.11078	0.08715	0.12552	0.09223	0.09413	0.08624	0.12492	0.08941	0.07935	0.06395	0.07661	0.1141
MAA	0.19956	0.12742	0.17382	0.13808	0.19951	0.11665	0.10544	0.08904	0.1065	0.30217	0.22888	0.2439	0.23013	0.20794	0.23545	0.29601	0.1962	0.22623	0.19246	0.27497	0.22376	0.16649	0.19676	0.17129	0.21154	0.05303	0.06546	0.05384	0.11876	0.10663	0.07111	0.07495	0.07184	0.06397	0.07217	0.08108	0.0583	0.11153	0.08944	0.12711	0.09349	0.09594	0.08814	0.12655	0.09115	0.08086	0.06488	0.07706	0.11498
NRW	0.189	0.14931	0.19253	0.19363	0.22056	0.13643	0.12672	0.1267	0.13052	0.31585	0.24143	0.25644	0.24832	0.22394	0.24494	0.30503	0.20751	0.23789	0.20364	0.29322	0.23363	0.17926	0.2076	0.18299	0.22707	0.12249	0.13768	0.12882	0.10845	0.17753	0.13649	0.14199	0.14004	0.12906	0.13999	0.12253	0.12343	0.19353	0.17314	0.20945	0.18082	0.18196	0.17482	0.20738	0.17779	0.17186	0.16048	0.17579	0.2041
PRW	0.21902	0.14219	0.18984	0.15731	0.21503	0.13225	0.12092	0.10366	0.12375	0.31928	0.24606	0.26015	0.24666	0.22433	0.25216	0.31376	0.21302	0.24407	0.21007	0.29326	0.24189	0.18427	0.21482	0.18989	0.22842	0.06741	0.07985	0.06776	0.13495	0.12146	0.08891	0.09454	0.09102	0.08021	0.09101	0.09977	0.07364	0.12847	0.10593	0.14427	0.10946	0.11226	0.10432	0.14454	0.10828	0.09759	0.08065	0.09249	0.1312
SNJ	0.21543	0.13859	0.18544	0.15344	0.21148	0.12931	0.11794	0.10078	0.11999	0.31464	0.2421	0.25642	0.24287	0.22136	0.24897	0.30942	0.20958	0.2405	0.2067	0.2892	0.23838	0.1803	0.21131	0.18599	0.22417	0.06422	0.07659	0.06458	0.13184	0.11827	0.08526	0.0888	0.08623	0.07602	0.08657	0.09576	0.07004	0.12483	0.10197	0.13966	0.10489	0.10747	0.09939	0.13939	0.10348	0.09301	0.07654	0.08802	0.12599
TOG	0.16459	0.12577	0.16891	0.16276	0.1953	0.11326	0.10484	0.10276	0.10677	0.28781	0.21649	0.23018	0.22222	0.19699	0.21814	0.27595	0.1832	0.21107	0.1775	0.26082	0.20694	0.15542	0.18218	0.15737	0.20265	0.09246	0.10776	0.09899	0.07532	0.14662	0.09805	0.10058	0.09998	0.09262	0.09794	0.08212	0.09079	0.1535	0.13337	0.16987	0.14117	0.1428	0.13516	0.16791	0.13727	0.13361	0.12206	0.13763	0.16712
MLY	0.1393	0.08696	0.12545	0.11493	0.15377	0.07463	0.06741	0.06097	0.06151	0.22816	0.15997	0.17239	0.16639	0.14265	0.16333	0.21808	0.12926	0.15551	0.1227	0.20413	0.1513	0.10207	0.12784	0.10367	0.14958	0.04878	0.06192	0.0533	0.06831	0.09953	0.0567	0.06003	0.05964	0.05463	0.05825	0.05718	0.05206	0.10468	0.08589	0.115	0.09167	0.09113	0.08605	0.11118	0.08742	0.08114	0.07138	0.086	0.1096
ALB	0.19082	0.12996	0.18035	0.15223	0.20686	0.11673	0.10678	0.09982	0.10591	0.31732	0.23085	0.24553	0.23702	0.2095	0.23702	0.31425	0.19175	0.22776	0.18658	0.29404	0.22314	0.15938	0.19308	0.16107	0.21194	0.08296	0.0998	0.08998	0.0925	0.14472	0.09223	0.09687	0.09445	0.08626	0.09267	0.08521	0.083	0.1468	0.12215	0.15832	0.12854	0.12837	0.12139	0.15617	0.12537	0.11651	0.10554	0.11995	0.14556
BAW	0.25369	0.17102	0.22401	0.17108	0.24777	0.16504	0.15325	0.13661	0.15926	0.36571	0.28576	0.29934	0.28781	0.26283	0.29272	0.36243	0.25035	0.2845	0.24771	0.34074	0.28201	0.22107	0.25289	0.22697	0.26351	0.09922	0.1153	0.10349	0.15643	0.15793	0.11475	0.11974	0.11745	0.10315	0.11716	0.12376	0.0993	0.14717	0.1238	0.151	0.12441	0.1229	0.11833	0.15057	0.12249	0.10747	0.09796	0.10667	0.12817
DZD	0.26337	0.17769	0.23134	0.18199	0.2538	0.17345	0.16107	0.144	0.16895	0.37047	0.29357	0.3061	0.2942	0.27101	0.30135	0.36882	0.25941	0.29386	0.2575	0.3466	0.29102	0.23106	0.26275	0.23742	0.27148	0.10464	0.12059	0.10892	0.16654	0.16333	0.1241	0.12761	0.12562	0.11082	0.12586	0.13257	0.10589	0.15415	0.12966	0.15744	0.13011	0.12865	0.12393	0.15722	0.12842	0.11367	0.10355	0.11208	0.13409
LGW	0.25719	0.16771	0.22513	0.17421	0.25377	0.15574	0.14424	0.12853	0.14684	0.38958	0.29548	0.31171	0.29822	0.26869	0.305	0.39165	0.25187	0.29499	0.24887	0.36751	0.29223	0.21889	0.25523	0.2231	0.2673	0.0914	0.10823	0.09512	0.14341	0.15536	0.10445	0.10962	0.10794	0.09094	0.1078	0.10874	0.08938	0.14715	0.11852	0.15397	0.1213	0.11959	0.11344	0.1527	0.11846	0.10321	0.09129	0.10306	0.1291
NSJ	0.29468	0.20111	0.26122	0.20157	0.28348	0.19622	0.18222	0.16616	0.1918	0.41203	0.32411	0.33889	0.32773	0.30096	0.33434	0.41445	0.28596	0.32617	0.28332	0.39409	0.32275	0.25614	0.29131	0.26382	0.29851	0.12878	0.14698	0.13495	0.18025	0.19179	0.14969	0.15338	0.15266	0.12983	0.15199	0.15651	0.12673	0.1763	0.15107	0.17684	0.14982	0.14629	0.1432	0.17788	0.1491	0.13126	0.12464	0.13231	0.14785
THY	0.2742	0.18564	0.24132	0.18503	0.2659	0.18091	0.16809	0.15107	0.17664	0.38919	0.30621	0.32065	0.30921	0.2833	0.31522	0.3899	0.26968	0.30732	0.26798	0.36672	0.30441	0.2414	0.27398	0.24803	0.28265	0.11186	0.1289	0.11703	0.16958	0.17218	0.12967	0.13477	0.13316	0.11466	0.13213	0.13805	0.11091	0.15927	0.13394	0.16134	0.13414	0.13096	0.12764	0.1606	0.13252	0.11615	0.10774	0.11643	0.13485
GAZ	0.27531	0.18515	0.24426	0.18449	0.26655	0.17711	0.16498	0.15103	0.16754	0.39219	0.30087	0.31669	0.30693	0.27858	0.31068	0.39451	0.26019	0.30148	0.25708	0.37597	0.29901	0.22952	0.26452	0.23509	0.27658	0.1218	0.13952	0.12801	0.16249	0.18491	0.14092	0.14607	0.14424	0.1247	0.14283	0.14529	0.12078	0.17811	0.15169	0.18382	0.15231	0.14955	0.14535	0.18248	0.15128	0.13494	0.12702	0.13717	0.15505
LND	0.284	0.19942	0.25407	0.193	0.27133	0.19958	0.18635	0.16896	0.19411	0.37409	0.30364	0.31509	0.30663	0.28404	0.30992	0.37162	0.27298	0.30452	0.27044	0.35386	0.30108	0.24882	0.27671	0.25381	0.28217	0.1357	0.15183	0.14122	0.18831	0.19253	0.15816	0.16308	0.16187	0.14452	0.15991	0.16611	0.13924	0.18455	0.16235	0.18561	0.16083	0.15755	0.15568	0.18383	0.16048	0.14511	0.13825	0.14447	0.15804
MAN	0.26278	0.17575	0.23383	0.17522	0.2604	0.16515	0.15258	0.13993	0.15431	0.39229	0.29674	0.31252	0.30151	0.2721	0.30594	0.39292	0.25391	0.29663	0.25006	0.37179	0.29155	0.22044	0.25665	0.2256	0.26971	0.11048	0.12814	0.11644	0.15104	0.17548	0.12475	0.13132	0.12985	0.11043	0.12722	0.1288	0.10862	0.16545	0.13797	0.16837	0.14117	0.13655	0.134	0.16822	0.138	0.12265	0.11455	0.12616	0.14341
PAF	0.26196	0.17498	0.23217	0.17803	0.25604	0.16516	0.15366	0.14057	0.15609	0.37832	0.28666	0.30282	0.29311	0.26368	0.29471	0.37852	0.24515	0.28634	0.24234	0.35992	0.28239	0.2157	0.25007	0.21929	0.26315	0.11431	0.13135	0.12042	0.1511	0.17769	0.13247	0.13762	0.13561	0.11778	0.13416	0.13457	0.11369	0.17149	0.14659	0.17962	0.14738	0.14546	0.1409	0.177	0.14646	0.13222	0.12265	0.13504	0.15389
MSH	0.23844	0.16365	0.21387	0.15571	0.23471	0.15859	0.14752	0.13238	0.15057	0.33596	0.2636	0.2761	0.26632	0.24275	0.26894	0.32964	0.23054	0.26199	0.22754	0.31153	0.25812	0.20404	0.23247	0.20818	0.24483	0.10172	0.11736	0.10688	0.15065	0.15765	0.11485	0.11935	0.11864	0.10557	0.11752	0.12282	0.10307	0.1481	0.12593	0.14988	0.12694	0.12424	0.12072	0.14818	0.12478	0.11093	0.10362	0.11211	0.12828
MTB	0.15981	0.10334	0.14635	0.10436	0.1679	0.09096	0.0832	0.07474	0.0765	0.24157	0.17215	0.18442	0.17915	0.15367	0.17456	0.23139	0.13978	0.16807	0.13422	0.2187	0.16352	0.11358	0.13921	0.11511	0.15888	0.06434	0.07667	0.06788	0.09225	0.11603	0.07872	0.08336	0.08214	0.07537	0.08055	0.08285	0.07053	0.12496	0.10615	0.13582	0.11068	0.11097	0.10535	0.13246	0.10776	0.09907	0.0891	0.10205	0.12516
AND	0.25036	0.16243	0.2143	0.03774	0.23446	0.15311	0.14533	0.13321	0.14721	0.35779	0.2713	0.28627	0.27557	0.24888	0.27783	0.35697	0.23208	0.26939	0.22866	0.34004	0.26808	0.20119	0.23555	0.2076	0.24833	0.11963	0.13363	0.12292	0.16095	0.17857	0.15846	0.16307	0.15992	0.13911	0.15922	0.15847	0.12838	0.19887	0.17694	0.2176	0.17919	0.18137	0.17307	0.21943	0.17907	0.16837	0.15444	0.16796	0.19805
DIA	0.30945	0.21089	0.26795	0.13406	0.2871	0.20986	0.19559	0.17656	0.20601	0.39597	0.31668	0.32957	0.31759	0.29673	0.32486	0.39521	0.28296	0.31747	0.27962	0.38078	0.31717	0.25689	0.2889	0.26612	0.28998	0.15003	0.16408	0.15298	0.21115	0.20912	0.20164	0.20552	0.20509	0.17625	0.20488	0.20679	0.16229	0.22487	0.20447	0.23936	0.20221	0.20323	0.19701	0.24253	0.20469	0.19046	0.17814	0.18503	0.21114
MEN	0.39155	0.26215	0.32796	0.13927	0.33954	0.27374	0.25667	0.23395	0.28238	0.46077	0.38468	0.39738	0.38882	0.3665	0.39741	0.47029	0.35533	0.39225	0.35516	0.45783	0.39426	0.33369	0.36717	0.34767	0.35137	0.20522	0.2208	0.20906	0.28132	0.26692	0.28903	0.29448	0.29035	0.24961	0.29102	0.29309	0.22583	0.29631	0.27726	0.31206	0.26758	0.26902	0.26457	0.32042	0.27526	0.25831	0.24533	0.24659	0.26973
SOF	0.39619	0.26848	0.33536	0.1796	0.34628	0.28047	0.26284	0.23719	0.28696	0.46425	0.38976	0.40166	0.3919	0.37187	0.40169	0.47341	0.35945	0.39713	0.36047	0.45942	0.399	0.33859	0.37122	0.3535	0.35494	0.20468	0.2194	0.20779	0.2857	0.26613	0.28687	0.29117	0.28961	0.24826	0.28907	0.29234	0.22582	0.29439	0.2741	0.30817	0.26473	0.26617	0.26116	0.3163	0.27192	0.25468	0.24122	0.24181	0.26377
SOU	0.28691	0.1901	0.24356	0.05542	0.26452	0.18457	0.17425	0.16018	0.18139	0.38541	0.30118	0.31616	0.30613	0.27983	0.30912	0.3865	0.26373	0.30044	0.2614	0.37077	0.30049	0.23508	0.26888	0.24296	0.27634	0.14251	0.15726	0.14632	0.19112	0.2026	0.19027	0.19566	0.19284	0.16701	0.19269	0.19307	0.15337	0.22263	0.20089	0.24039	0.2007	0.20259	0.1955	0.24251	0.20214	0.19005	0.1763	0.18735	0.21575
BOE_AU	0.23363	0.17146	0.21367	0.19942	0.23594	0.16077	0.15151	0.14493	0.14733	0.29628	0.22925	0.24103	0.23908	0.21297	0.23467	0.288	0.19982	0.22575	0.19355	0.28218	0.2222	0.17545	0.20031	0.178	0.21776	0.1443	0.15645	0.14857	0.16338	0.19694	0.17701	0.18109	0.17906	0.16658	0.17709	0.17551	0.15707	0.22047	0.2056	0.23863	0.20942	0.21012	0.2038	0.23565	0.20714	0.20024	0.18778	0.20084	0.22921
BOE_CH	0.22328	0.1665	0.20638	0.19132	0.22874	0.15525	0.14685	0.14074	0.14203	0.28373	0.2215	0.23258	0.23011	0.20598	0.22546	0.27428	0.19283	0.21726	0.18724	0.26978	0.21417	0.16945	0.19338	0.17203	0.21066	0.14025	0.1525	0.14458	0.15638	0.19061	0.16845	0.17301	0.17059	0.16141	0.16903	0.16674	0.15155	0.21315	0.199	0.23076	0.20342	0.20407	0.19759	0.2275	0.20049	0.19399	0.18236	0.19548	0.22244
BOE_NZ	0.23596	0.16934	0.21404	0.19956	0.23917	0.15656	0.14667	0.14007	0.1432	0.31156	0.23459	0.24836	0.24484	0.21671	0.24176	0.30344	0.20129	0.23148	0.19527	0.2963	0.22745	0.1747	0.2014	0.17755	0.22051	0.13909	0.15219	0.14364	0.15867	0.19502	0.17117	0.17716	0.17396	0.16021	0.1723	0.17008	0.15004	0.21807	0.20206	0.23874	0.20623	0.20678	0.19959	0.23569	0.20364	0.19574	0.18213	0.19645	0.22654
BOE_TZ	0.19958	0.13151	0.18091	0.15936	0.20675	0.11623	0.10674	0.10039	0.09903	0.29207	0.20399	0.22038	0.21611	0.18508	0.21213	0.28758	0.16619	0.20158	0.1586	0.27715	0.19613	0.13578	0.16662	0.13753	0.18826	0.0991	0.11316	0.10401	0.11407	0.15926	0.12225	0.12697	0.1247	0.11493	0.12379	0.11983	0.10761	0.18408	0.16265	0.2065	0.16892	0.17015	0.16174	0.20348	0.16599	0.15703	0.14334	0.16041	0.19245
BOE_UG	0.17372	0.11049	0.15773	0.13146	0.18615	0.09438	0.08544	0.07709	0.07835	0.27656	0.19157	0.20813	0.19997	0.17134	0.19849	0.27044	0.15385	0.18815	0.14849	0.25612	0.18361	0.12339	0.15422	0.1251	0.17603	0.06472	0.07866	0.06879	0.09045	0.1231	0.07975	0.0847	0.08121	0.0763	0.0813	0.0805	0.07033	0.13571	0.11422	0.15478	0.1211	0.12212	0.11423	0.15046	0.11722	0.10809	0.09349	0.10821	0.14359
BOE_US	0.2215	0.16045	0.2018	0.18561	0.22543	0.14907	0.14	0.13357	0.13436	0.28487	0.21684	0.22889	0.22651	0.20059	0.22134	0.27518	0.18718	0.21269	0.18023	0.26909	0.20909	0.16229	0.18703	0.16456	0.20519	0.13322	0.14529	0.13714	0.15064	0.18541	0.16312	0.16818	0.16564	0.15493	0.16429	0.16229	0.14507	0.20852	0.19363	0.22716	0.19843	0.19895	0.19214	0.2235	0.19531	0.18821	0.17583	0.1897	0.21825
BOE_ZW	0.22338	0.16049	0.20531	0.18341	0.22902	0.14965	0.14064	0.1326	0.13663	0.30172	0.22746	0.24025	0.23747	0.20977	0.23266	0.2918	0.19466	0.22314	0.18803	0.28458	0.2189	0.16835	0.19477	0.17182	0.21326	0.12858	0.14199	0.13308	0.15086	0.18337	0.15783	0.16491	0.1606	0.14924	0.16039	0.1592	0.139	0.20509	0.18823	0.22324	0.1924	0.19291	0.18615	0.22048	0.18956	0.18145	0.16908	0.18291	0.21074
PAL	0.36982	0.24487	0.31422	0.31846	0.33356	0.25625	0.2402	0.2215	0.26417	0.45745	0.37921	0.3917	0.38332	0.361	0.39157	0.46496	0.34657	0.38524	0.34573	0.44879	0.38429	0.32167	0.35541	0.33562	0.34785	0.17511	0.19988	0.18844	0.22282	0.24443	0.19538	0.17261	0.19581	0.16774	0.19921	0.20716	0.16906	0.1933	0.18203	0.21866	0.17728	0.17836	0.17305	0.22488	0.1794	0.17508	0.16849	0.18118	0.19937
BEY	0.18842	0.14863	0.19618	0.18933	0.22354	0.14243	0.13426	0.13375	0.13956	0.32539	0.25519	0.26933	0.25992	0.23666	0.25667	0.31225	0.22273	0.24987	0.21831	0.29592	0.24496	0.19456	0.22131	0.19546	0.2422	0.11447	0.13601	0.12712	0.08179	0.1732	0.09442	0.09656	0.09647	0.09021	0.09604	0.06539	0.09967	0.14867	0.12482	0.15729	0.13236	0.13281	0.12693	0.156	0.12854	0.12886	0.12382	0.14136	0.16072
MAL	0.2113	0.16155	0.212	0.20748	0.23911	0.15702	0.14699	0.14389	0.15436	0.3478	0.27306	0.28738	0.27872	0.25348	0.27649	0.33715	0.2381	0.26783	0.23435	0.31923	0.26479	0.2104	0.23857	0.21241	0.2571	0.12147	0.14347	0.13405	0.10423	0.182	0.10729	0.10914	0.1104	0.10085	0.10887	0.08263	0.10809	0.15989	0.1349	0.16963	0.1416	0.14206	0.13515	0.16863	0.13829	0.13675	0.13075	0.1482	0.16877
MLG	0.15197	0.11019	0.15155	0.14272	0.1781	0.10178	0.09402	0.09104	0.09618	0.26834	0.20633	0.21829	0.20929	0.18842	0.20695	0.25661	0.1759	0.20057	0.17209	0.24123	0.19698	0.14931	0.1744	0.15051	0.19519	0.06874	0.08899	0.08035	0.05852	0.12351	0.04955	0.05254	0.05187	0.04699	0.05031	0.02836	0.05537	0.10208	0.07937	0.11184	0.08642	0.08778	0.08099	0.1099	0.08246	0.08254	0.0768	0.09402	0.11441
MUG	0.17712	0.13195	0.17891	0.16811	0.2065	0.12374	0.11461	0.11139	0.11838	0.30843	0.23674	0.25015	0.24065	0.21706	0.23881	0.2967	0.2035	0.23061	0.19844	0.27892	0.22584	0.17424	0.20135	0.17495	0.22294	0.08811	0.10976	0.1004	0.0763	0.14716	0.06882	0.07263	0.07086	0.06554	0.07038	0.04829	0.07422	0.12336	0.09849	0.13316	0.1053	0.1069	0.09967	0.13043	0.10183	0.10116	0.0952	0.11376	0.13477
RAS	0.19938	0.15209	0.20134	0.19404	0.22854	0.14613	0.13667	0.1353	0.1426	0.33305	0.26085	0.27575	0.26595	0.24215	0.26348	0.32287	0.22791	0.25572	0.2234	0.30357	0.25163	0.19927	0.22716	0.20042	0.24629	0.11353	0.1357	0.12646	0.09129	0.17386	0.09611	0.09933	0.09753	0.09013	0.09754	0.07041	0.09952	0.14922	0.12429	0.15873	0.13167	0.13207	0.12591	0.15687	0.12834	0.12798	0.12249	0.13964	0.15975
FSS	0.18462	0.15245	0.19606	0.19625	0.22421	0.14212	0.13464	0.13677	0.13899	0.32018	0.25019	0.26442	0.25741	0.23253	0.25133	0.30702	0.21777	0.24441	0.21368	0.29291	0.24044	0.19015	0.21705	0.19156	0.23741	0.12859	0.14723	0.13852	0.09002	0.18522	0.12284	0.1262	0.12659	0.11747	0.12428	0.09462	0.12015	0.18105	0.16035	0.19351	0.16861	0.1691	0.16297	0.19091	0.16489	0.16281	0.15527	0.17265	0.19622
PTV	0.21994	0.18423	0.23079	0.23619	0.25788	0.17675	0.16817	0.17033	0.17672	0.35692	0.28674	0.30187	0.29481	0.27034	0.2897	0.34524	0.25502	0.28218	0.25168	0.33229	0.27897	0.22894	0.25527	0.231	0.27255	0.16273	0.18213	0.17324	0.12155	0.22093	0.16225	0.16611	0.16637	0.15386	0.16448	0.13094	0.1557	0.2198	0.19932	0.23478	0.20709	0.20782	0.20063	0.23294	0.20338	0.20204	0.19442	0.21047	0.23328
PVC	0.17662	0.14415	0.18891	0.18967	0.21645	0.13221	0.12409	0.12554	0.12747	0.31532	0.24184	0.25692	0.24921	0.2238	0.24465	0.30332	0.20821	0.23614	0.20282	0.28742	0.23188	0.17942	0.20711	0.18	0.22933	0.11983	0.13788	0.12891	0.08592	0.17687	0.11723	0.12132	0.12046	0.11215	0.11761	0.09171	0.11322	0.18012	0.1584	0.1963	0.16705	0.16889	0.16077	0.19233	0.16304	0.16171	0.15253	0.17071	0.19645
PYR	0.20292	0.16385	0.21007	0.20891	0.23757	0.1567	0.1484	0.14911	0.15438	0.33593	0.2666	0.28092	0.27254	0.24856	0.26852	0.32365	0.23462	0.2617	0.23051	0.30964	0.25783	0.20657	0.23339	0.20871	0.25393	0.13571	0.15585	0.14712	0.09925	0.19327	0.12559	0.12826	0.12805	0.11952	0.12785	0.09574	0.12442	0.18159	0.15911	0.19371	0.16683	0.16837	0.1608	0.19119	0.16304	0.16276	0.15637	0.17317	0.19471
SAA_AR	0.13766	0.1028	0.14707	0.14637	0.17504	0.09175	0.08407	0.08474	0.08259	0.25997	0.18783	0.20174	0.19556	0.16992	0.18907	0.24865	0.15397	0.18254	0.14839	0.23429	0.17682	0.12635	0.15206	0.12778	0.17588	0.0781	0.09441	0.08687	0.02561	0.13367	0.07151	0.07426	0.07504	0.07028	0.07351	0.05484	0.07256	0.13109	0.11121	0.14462	0.11882	0.12008	0.11331	0.14116	0.11452	0.1126	0.10411	0.12214	0.14536
SAA_CH	0.2219	0.18988	0.23363	0.24213	0.25804	0.1817	0.17423	0.17684	0.18277	0.35129	0.28729	0.29949	0.29411	0.27105	0.28907	0.33969	0.25717	0.28374	0.25338	0.32865	0.27867	0.23188	0.25723	0.23462	0.27407	0.17139	0.19002	0.18154	0.12508	0.22616	0.17541	0.17906	0.17819	0.16595	0.17596	0.14239	0.16567	0.23034	0.21141	0.24527	0.21945	0.22029	0.21346	0.24347	0.21504	0.21416	0.20634	0.22084	0.24402
SAA_FR	0.16123	0.13798	0.1751	0.17748	0.20182	0.12536	0.11904	0.12351	0.12221	0.28224	0.22245	0.23427	0.22769	0.20621	0.22209	0.26997	0.19373	0.21674	0.18948	0.25746	0.21288	0.16768	0.19177	0.16973	0.21303	0.12002	0.1366	0.12889	0.07214	0.17094	0.11243	0.11653	0.11486	0.11	0.1142	0.08669	0.11232	0.16965	0.15146	0.18205	0.16013	0.16128	0.15455	0.1793	0.15555	0.155	0.14707	0.16387	0.18598
SAA_IT	0.1699	0.14479	0.18604	0.18738	0.2155	0.13188	0.12532	0.12973	0.12898	0.31047	0.24027	0.25405	0.24674	0.22211	0.24007	0.29536	0.20729	0.23354	0.20285	0.2808	0.22894	0.17864	0.20469	0.18032	0.22807	0.12573	0.14313	0.13499	0.07736	0.18088	0.11857	0.12273	0.12117	0.11513	0.12036	0.09007	0.11776	0.18021	0.16012	0.19431	0.16986	0.17128	0.16369	0.19128	0.16452	0.16409	0.1554	0.1734	0.19818
SAA_TZ	0.17241	0.13197	0.17467	0.17811	0.20394	0.11848	0.10989	0.10928	0.11106	0.29189	0.2177	0.23314	0.22556	0.19972	0.22155	0.28174	0.1842	0.21356	0.1777	0.2678	0.20825	0.15632	0.18268	0.15758	0.20394	0.10327	0.1188	0.11018	0.07592	0.15798	0.11225	0.11779	0.11557	0.10725	0.11586	0.09666	0.10361	0.17159	0.15132	0.18895	0.15874	0.16071	0.15317	0.18628	0.15503	0.1517	0.14029	0.15667	0.18693
ALP_CH	0.19725	0.16896	0.20936	0.21678	0.23575	0.1594	0.15229	0.15602	0.15931	0.32399	0.26265	0.2741	0.26844	0.24628	0.2634	0.31282	0.23377	0.25777	0.22968	0.30031	0.254	0.20807	0.23376	0.2105	0.25098	0.15169	0.16964	0.1612	0.10585	0.20413	0.14939	0.15389	0.15329	0.14307	0.15104	0.11844	0.14451	0.20595	0.1869	0.22022	0.19509	0.1966	0.18956	0.21801	0.19114	0.19032	0.18286	0.19881	0.2211
ALP_FR	0.18031	0.15606	0.19466	0.19596	0.22161	0.14551	0.13827	0.14176	0.1424	0.30492	0.24467	0.25696	0.24953	0.22832	0.24452	0.29164	0.21606	0.23865	0.21146	0.2797	0.23521	0.1903	0.21453	0.19154	0.23475	0.13696	0.15409	0.14636	0.09233	0.18854	0.1282	0.13232	0.13157	0.12481	0.12987	0.09889	0.12723	0.18504	0.16657	0.19845	0.17556	0.17705	0.16975	0.1956	0.17097	0.17103	0.16354	0.18008	0.20277
ALP_IT	0.17862	0.15329	0.19239	0.19539	0.21868	0.14273	0.13558	0.13927	0.14027	0.30383	0.24347	0.25599	0.24881	0.22706	0.24362	0.29144	0.21498	0.23786	0.21047	0.27947	0.23433	0.18839	0.2135	0.19043	0.23344	0.13491	0.15204	0.14435	0.08959	0.18644	0.12758	0.13176	0.13108	0.12345	0.12937	0.09742	0.12581	0.18512	0.16615	0.19872	0.17525	0.17671	0.16948	0.19631	0.17069	0.17039	0.16318	0.17962	0.20236
BIO	0.16359	0.13906	0.18055	0.18527	0.2098	0.12696	0.11932	0.12442	0.12422	0.30519	0.23567	0.25067	0.24204	0.2186	0.23695	0.29159	0.20352	0.22981	0.199	0.27628	0.22534	0.17542	0.20129	0.17627	0.22421	0.12165	0.13918	0.13099	0.07776	0.17687	0.11635	0.12131	0.11991	0.11219	0.11752	0.0882	0.11428	0.17944	0.15911	0.19442	0.16878	0.16987	0.16234	0.19114	0.16393	0.16334	0.15451	0.17251	0.19817
ORO	0.23752	0.20105	0.24897	0.2637	0.27683	0.19434	0.18439	0.18711	0.19605	0.38306	0.30871	0.32265	0.31402	0.29119	0.31185	0.37206	0.2753	0.30509	0.27185	0.3559	0.30123	0.24809	0.27595	0.25176	0.29098	0.18316	0.20153	0.19265	0.14307	0.24186	0.1938	0.20039	0.19896	0.182	0.19673	0.16293	0.17975	0.25218	0.23085	0.26976	0.23786	0.24006	0.23196	0.26768	0.23529	0.23305	0.22349	0.23837	0.26365
VAL	0.2098	0.17865	0.22417	0.23093	0.25139	0.16907	0.16087	0.16471	0.16847	0.35154	0.28097	0.29492	0.28825	0.26479	0.28311	0.34056	0.24924	0.27697	0.2441	0.32468	0.27307	0.22071	0.24777	0.22367	0.26702	0.15973	0.17828	0.16989	0.11409	0.21685	0.15969	0.16412	0.16299	0.15247	0.16213	0.12775	0.15244	0.21951	0.19823	0.23474	0.20701	0.20811	0.20111	0.23124	0.20317	0.20172	0.19376	0.21008	0.2346
VSS	0.15059	0.12735	0.16763	0.17288	0.19554	0.11362	0.10627	0.11125	0.11054	0.29056	0.22174	0.23559	0.22861	0.20457	0.2234	0.27796	0.18972	0.21555	0.18511	0.26341	0.2116	0.16103	0.18764	0.1623	0.21072	0.11043	0.12735	0.11933	0.07349	0.16372	0.10828	0.11288	0.11122	0.10421	0.10974	0.08252	0.1048	0.1712	0.15127	0.18769	0.16141	0.16306	0.15508	0.18353	0.15676	0.15576	0.14621	0.16386	0.18998
ARG	0.13777	0.10802	0.14892	0.15054	0.17697	0.09458	0.08723	0.08961	0.09023	0.27106	0.20285	0.21624	0.20801	0.18537	0.20255	0.25798	0.16999	0.19619	0.16546	0.24271	0.19281	0.14094	0.16768	0.14274	0.19102	0.08297	0.1006	0.09233	0.06119	0.13537	0.07879	0.08431	0.08117	0.0763	0.08005	0.05614	0.07681	0.14195	0.12204	0.15877	0.13174	0.13379	0.12516	0.15589	0.12685	0.12667	0.11661	0.13534	0.16251
ASP	0.14718	0.11635	0.15768	0.16118	0.18612	0.10315	0.09631	0.09867	0.1	0.28237	0.21297	0.22657	0.2183	0.19561	0.21437	0.26951	0.1801	0.207	0.17539	0.25477	0.20337	0.15124	0.17803	0.15313	0.20038	0.09276	0.11026	0.10228	0.0704	0.14646	0.08943	0.09437	0.09173	0.08569	0.08952	0.06633	0.08638	0.15171	0.132	0.16923	0.14192	0.14392	0.13487	0.16747	0.13718	0.13645	0.12657	0.14498	0.17243
CCG	0.14509	0.1172	0.16012	0.16364	0.1885	0.10231	0.09484	0.09925	0.09958	0.29114	0.21683	0.23149	0.22344	0.19809	0.2184	0.27767	0.18196	0.2103	0.17736	0.26154	0.20632	0.15253	0.1804	0.15399	0.2029	0.09641	0.11371	0.1054	0.06763	0.15131	0.0929	0.09799	0.09602	0.08961	0.09387	0.06843	0.09039	0.15875	0.13737	0.17569	0.14809	0.14992	0.14113	0.17214	0.14295	0.14235	0.132	0.15068	0.17863
DIT	0.21797	0.17513	0.22171	0.23577	0.24808	0.16614	0.15659	0.15797	0.1679	0.35706	0.28234	0.29533	0.28912	0.26483	0.28533	0.34818	0.24718	0.27836	0.24419	0.33124	0.2754	0.21829	0.24834	0.22474	0.26437	0.15275	0.17035	0.16182	0.13095	0.20945	0.16537	0.17217	0.16927	0.15512	0.16668	0.14159	0.15063	0.22288	0.20298	0.24231	0.21007	0.21218	0.20449	0.24241	0.20786	0.20522	0.19454	0.20978	0.23814
GAR	0.18434	0.14198	0.18787	0.19733	0.21587	0.12976	0.12146	0.12325	0.12803	0.32026	0.24378	0.25777	0.25083	0.22514	0.24579	0.30937	0.20867	0.23886	0.20407	0.29538	0.23579	0.17908	0.208	0.18371	0.22686	0.12086	0.13748	0.12971	0.10266	0.17736	0.13267	0.13883	0.13524	0.12372	0.13352	0.10964	0.11979	0.19421	0.1734	0.21406	0.18129	0.18365	0.17488	0.21184	0.1784	0.17547	0.16443	0.18158	0.20999
GGT	0.21832	0.17557	0.22178	0.23381	0.2497	0.16723	0.15796	0.15907	0.16756	0.3542	0.28176	0.29548	0.28832	0.26367	0.28475	0.34391	0.24843	0.27756	0.24454	0.33014	0.27416	0.2203	0.24867	0.22476	0.26458	0.1527	0.17081	0.16232	0.13106	0.20974	0.16181	0.16745	0.16426	0.15195	0.16221	0.13512	0.14863	0.21943	0.19837	0.23727	0.20548	0.20806	0.19943	0.23674	0.20306	0.20111	0.19102	0.20677	0.23354
JON	0.18222	0.13727	0.18387	0.19294	0.21235	0.12466	0.11522	0.11545	0.12071	0.3205	0.24133	0.25631	0.24679	0.22265	0.24494	0.31288	0.205	0.23694	0.20045	0.29552	0.23339	0.17546	0.20494	0.17848	0.22423	0.10835	0.12629	0.11753	0.0972	0.16524	0.11791	0.12432	0.12279	0.11019	0.11887	0.09752	0.10686	0.18121	0.16024	0.20212	0.1682	0.17039	0.16107	0.2017	0.16349	0.16178	0.15001	0.16768	0.1976
MLS	0.18812	0.13927	0.18715	0.19026	0.21497	0.12798	0.11904	0.11576	0.1225	0.32029	0.24258	0.25724	0.24927	0.22274	0.24528	0.31165	0.20726	0.23843	0.20191	0.29717	0.23502	0.17657	0.20626	0.17924	0.22594	0.1028	0.12036	0.11203	0.10322	0.15819	0.11125	0.11692	0.11338	0.10272	0.11171	0.09265	0.09947	0.17111	0.14863	0.18997	0.15643	0.15918	0.14967	0.18894	0.15316	0.1508	0.13932	0.15769	0.1871
MLT	0.182	0.13485	0.18071	0.18362	0.20711	0.12213	0.11438	0.11047	0.11706	0.30876	0.23378	0.2469	0.23892	0.21417	0.23541	0.2967	0.19837	0.22878	0.1945	0.28274	0.22534	0.16897	0.19885	0.17226	0.21867	0.09698	0.11464	0.10583	0.10102	0.15058	0.10592	0.11203	0.10933	0.09941	0.10592	0.0915	0.09473	0.16506	0.14485	0.18485	0.15149	0.15465	0.1453	0.18341	0.1477	0.14667	0.13465	0.15211	0.18224
NIC	0.14293	0.11081	0.15241	0.15346	0.18117	0.09689	0.08925	0.09056	0.09236	0.2769	0.20621	0.22007	0.21164	0.18885	0.2074	0.26432	0.17283	0.20022	0.16786	0.24972	0.19616	0.14333	0.17092	0.14504	0.19351	0.08385	0.10107	0.09239	0.06607	0.13569	0.08248	0.08734	0.08421	0.07899	0.08247	0.06064	0.0785	0.14529	0.12494	0.16301	0.13446	0.13755	0.12791	0.1604	0.12967	0.12944	0.11895	0.13749	0.16588
RME	0.159	0.11963	0.16083	0.16635	0.18721	0.10733	0.09936	0.09898	0.10333	0.28137	0.2141	0.22529	0.21921	0.19666	0.21501	0.26933	0.18272	0.20902	0.17786	0.256	0.20575	0.1541	0.18101	0.15735	0.20153	0.09091	0.10784	0.09964	0.0808	0.14122	0.09633	0.10216	0.09854	0.0903	0.09681	0.07596	0.08796	0.15537	0.13616	0.17297	0.14391	0.14634	0.13774	0.17162	0.14017	0.13885	0.12804	0.14544	0.17345
SAR	0.15348	0.11998	0.16322	0.15777	0.18976	0.10984	0.10274	0.10236	0.10524	0.28548	0.21776	0.23142	0.22199	0.19932	0.21901	0.27257	0.18609	0.2126	0.18152	0.25643	0.20814	0.15813	0.18457	0.15967	0.20622	0.08615	0.10582	0.09717	0.06671	0.14133	0.07242	0.07669	0.07549	0.06979	0.07428	0.0508	0.07462	0.13082	0.10958	0.14466	0.1175	0.11991	0.11147	0.14208	0.1135	0.11326	0.1051	0.12433	0.14793
CRS	0.16105	0.13516	0.17668	0.17889	0.20451	0.12293	0.11617	0.11986	0.12138	0.30006	0.2326	0.24605	0.23846	0.21561	0.2331	0.28701	0.20089	0.22713	0.19659	0.27161	0.22266	0.17315	0.19879	0.1749	0.22089	0.11301	0.13144	0.12337	0.07808	0.16777	0.10575	0.10928	0.10794	0.10054	0.106	0.07714	0.10408	0.1661	0.1462	0.18153	0.15473	0.15713	0.14901	0.17861	0.15061	0.1501	0.14204	0.16062	0.18462
CRP	0.11537	0.08604	0.12529	0.13259	0.15461	0.06874	0.06091	0.06545	0.06223	0.24993	0.17614	0.19005	0.18329	0.15763	0.17799	0.23728	0.14136	0.16923	0.13629	0.22242	0.16573	0.11072	0.13966	0.11312	0.16357	0.06868	0.084	0.07593	0.05104	0.12255	0.07357	0.07876	0.07643	0.07171	0.07494	0.05533	0.06845	0.13985	0.11962	0.15804	0.12999	0.13246	0.12358	0.15477	0.12511	0.12292	0.11147	0.13006	0.16068
ARR	0.33525	0.26573	0.32555	0.35816	0.34801	0.26329	0.24905	0.24747	0.27014	0.46878	0.38249	0.39949	0.39517	0.36532	0.39354	0.47417	0.34719	0.38749	0.3448	0.46115	0.38483	0.32083	0.35426	0.33124	0.35715	0.2445	0.26364	0.25461	0.20845	0.31064	0.29405	0.30032	0.29779	0.26064	0.29691	0.26106	0.24651	0.33457	0.31513	0.35739	0.31454	0.31675	0.31046	0.36359	0.31733	0.30839	0.29741	0.30942	0.33641
BLB	0.28742	0.23206	0.28754	0.311	0.31186	0.22486	0.21349	0.21321	0.22935	0.42061	0.33829	0.35419	0.35089	0.32212	0.34643	0.42088	0.30393	0.33886	0.2993	0.40451	0.33604	0.27611	0.30731	0.28469	0.31593	0.21082	0.22916	0.22066	0.1682	0.27454	0.24445	0.24999	0.24858	0.2217	0.24722	0.21473	0.21212	0.29418	0.27293	0.3151	0.27629	0.27779	0.2709	0.31591	0.27672	0.26957	0.2582	0.27151	0.29891
OIG	0.28254	0.22951	0.28455	0.30616	0.31024	0.22526	0.21427	0.21434	0.22918	0.41989	0.33985	0.35589	0.35087	0.32264	0.34765	0.41661	0.3056	0.34088	0.30259	0.40151	0.33655	0.27872	0.30976	0.28473	0.32092	0.21102	0.22955	0.22022	0.17026	0.27309	0.24117	0.24703	0.24344	0.22059	0.24351	0.20783	0.21135	0.29167	0.27163	0.31211	0.27409	0.27675	0.2701	0.31242	0.27519	0.26979	0.25835	0.27165	0.29844
LNR_DK	0.19107	0.16012	0.20042	0.20742	0.22475	0.14851	0.14154	0.1442	0.14642	0.30941	0.24762	0.25919	0.25328	0.23088	0.24951	0.29905	0.21799	0.24337	0.21439	0.28738	0.24012	0.19244	0.21872	0.19533	0.2348	0.14051	0.1569	0.14933	0.11113	0.19231	0.1478	0.15301	0.1507	0.14084	0.15015	0.12524	0.13896	0.20257	0.18428	0.21571	0.191	0.1918	0.18541	0.21354	0.18782	0.18438	0.17596	0.19055	0.21291
LNR_FI	0.21536	0.17751	0.22232	0.23585	0.24887	0.16486	0.15611	0.15834	0.16301	0.34704	0.27318	0.28717	0.28136	0.25562	0.27666	0.33581	0.23942	0.26897	0.23545	0.32378	0.26523	0.2117	0.24026	0.21609	0.25676	0.15843	0.17437	0.16585	0.13313	0.21421	0.18019	0.18557	0.18305	0.16856	0.18409	0.16119	0.16146	0.23502	0.21688	0.25358	0.22271	0.22457	0.21741	0.2517	0.22072	0.2161	0.20483	0.21918	0.24618
LNR_NL	0.29454	0.23152	0.28682	0.30869	0.31196	0.22848	0.21614	0.21364	0.23206	0.41423	0.33744	0.35165	0.34846	0.32083	0.34758	0.41463	0.30387	0.33882	0.30203	0.40081	0.33623	0.27954	0.31035	0.28722	0.31588	0.20833	0.22568	0.21662	0.18866	0.26879	0.24561	0.24877	0.24873	0.22373	0.24884	0.22232	0.2124	0.28793	0.26858	0.30594	0.27019	0.27154	0.26571	0.30721	0.27213	0.26438	0.25465	0.26576	0.28905
ICL	0.62334	0.41543	0.50463	0.64819	0.50668	0.45276	0.42348	0.40127	0.5083	0.64724	0.56496	0.57728	0.58116	0.55771	0.59575	0.69162	0.54431	0.60061	0.55481	0.69443	0.60472	0.53867	0.57863	0.58148	0.51381	0.38916	0.40736	0.39754	0.43488	0.45875	0.63267	0.64403	0.63917	0.50223	0.63804	0.60762	0.43149	0.55138	0.54254	0.58873	0.5082	0.51013	0.51094	0.62458	0.53602	0.50747	0.49338	0.4726	0.49495
CRE	0.1701	0.11525	0.16315	0.15043	0.18737	0.11331	0.10563	0.10009	0.10695	0.27283	0.21244	0.22422	0.2155	0.19526	0.21383	0.26379	0.18261	0.20797	0.1787	0.24834	0.20452	0.15694	0.18174	0.1594	0.20032	0.07376	0.09348	0.08475	0.05189	0.12928	0.05527	0.05202	0.05742	0.05199	0.05617	0.04598	0.06124	0.09451	0.07645	0.1028	0.08015	0.07934	0.07573	0.10041	0.07751	0.07477	0.07074	0.08672	0.09973
CAN	0.31465	0.22147	0.2822	0.28183	0.30312	0.22852	0.21491	0.19982	0.23026	0.40983	0.33755	0.35106	0.34293	0.31915	0.34528	0.4111	0.308	0.34024	0.30396	0.39395	0.33748	0.28322	0.31224	0.2905	0.312	0.16584	0.18656	0.17655	0.19277	0.22855	0.18282	0.18226	0.18419	0.16447	0.1857	0.18149	0.16327	0.20034	0.17904	0.19878	0.17528	0.17017	0.17238	0.19862	0.17662	0.16574	0.16251	0.17105	0.1753
MOX	0.2716	0.19487	0.24993	0.24251	0.27404	0.19656	0.18445	0.17246	0.19545	0.37981	0.30731	0.31975	0.31033	0.28786	0.31316	0.37567	0.27637	0.30663	0.27192	0.35745	0.30272	0.24935	0.2782	0.25512	0.28526	0.13802	0.15974	0.14977	0.15905	0.20016	0.14083	0.1398	0.14175	0.12767	0.14326	0.13945	0.13186	0.16506	0.14324	0.1625	0.14186	0.13737	0.13805	0.16036	0.14072	0.13212	0.13013	0.14062	0.14509
KIK	0.12787	0.08919	0.13079	0.1347	0.1585	0.07396	0.06685	0.06637	0.06046	0.23317	0.15769	0.17052	0.16776	0.14043	0.1597	0.2222	0.12232	0.15255	0.11549	0.21059	0.14719	0.09481	0.12032	0.09635	0.1426	0.06957	0.08243	0.07541	0.04488	0.12271	0.07853	0.08293	0.08131	0.07708	0.08038	0.06745	0.07265	0.13994	0.12127	0.1575	0.1298	0.13065	0.12397	0.15413	0.12489	0.12133	0.10985	0.12789	0.15639
LMN	0.18758	0.14946	0.19603	0.20681	0.22664	0.13583	0.12794	0.12901	0.12876	0.32433	0.2419	0.25666	0.25109	0.22312	0.24651	0.31507	0.20428	0.23661	0.19844	0.30124	0.2336	0.17424	0.20524	0.17603	0.22429	0.12848	0.14611	0.13675	0.08453	0.1867	0.13567	0.1402	0.13897	0.12833	0.13648	0.1124	0.12574	0.20041	0.17765	0.22061	0.18898	0.19038	0.18165	0.21852	0.18451	0.1812	0.17057	0.18846	0.21731
SPA	0.11541	0.06578	0.10211	0.11403	0.13361	0.05459	0.04998	0.04885	0.04478	0.21471	0.14475	0.15779	0.15266	0.12709	0.14627	0.20362	0.11176	0.13929	0.10549	0.1916	0.13512	0.08327	0.11074	0.08534	0.1323	0.04729	0.06108	0.05344	0.03468	0.0986	0.05356	0.05749	0.0559	0.0518	0.05502	0.04457	0.04936	0.11082	0.09159	0.12655	0.1002	0.10173	0.09476	0.12319	0.09597	0.09268	0.08257	0.09985	0.12651
CAS	0.15722	0.09813	0.13042	0.15864	0.16197	0.08921	0.08557	0.08251	0.07738	0.21961	0.15692	0.16831	0.1661	0.14187	0.15909	0.21124	0.12616	0.15378	0.11952	0.20654	0.15007	0.10179	0.12627	0.1062	0.14331	0.09298	0.10303	0.09516	0.10541	0.13996	0.1265	0.13092	0.12867	0.1187	0.12659	0.12228	0.10722	0.17578	0.16016	0.196	0.16721	0.16952	0.16162	0.19481	0.16386	0.15983	0.14659	0.16039	0.19019
RAN	0.10856	0.06725	0.10108	0.10486	0.12415	0.05041	0.0448	0.04223	0.0339	0.16483	0.10539	0.11723	0.11442	0.09108	0.10746	0.15567	0.07681	0.10134	0.0707	0.15131	0.09825	0.05396	0.07586	0.05638	0.0948	0.05038	0.05991	0.05268	0.0597	0.09516	0.07202	0.07674	0.07451	0.0698	0.07216	0.0704	0.06159	0.12251	0.10778	0.13973	0.11523	0.11665	0.10999	0.13726	0.11119	0.10695	0.09536	0.11047	0.1382
	BEZ	ANG_AR	ANG_FR	ANG_MG	ANG_ZA	ANK	KIL	KLS	IRA	KAM	PAT	BUT	BRI	TAP	DDP	KAC	PAH	LOH	THA	BAB	JAT	KES	LOP	CHA	TED	BRK	OSS	SID	NBN_AR	NBN_EG	BAR	DRA	GHA	MOR	NDA	NOR	TUN	GUE	MAU	NAI	PEU	SDN	TAR	DJA	SAH	RSK	SHL	CAM	WAD
	IRAN	ARGENTINA	FRANCE	MADAGASCAR	SOUTH_AFRICA	TURKEY	TURKEY	TURKEY	IRAN	PAKISTAN	PAKISTAN	PAKISTAN	PAKISTAN	PAKISTAN	PAKISTAN	PAKISTAN	PAKISTAN	PAKISTAN	PAKISTAN	PAKISTAN	PAKISTAN	PAKISTAN	PAKISTAN	PAKISTAN	PAKISTAN	EGYPT	EGYPT	EGYPT	ARGENTINA	EGYPT	MOROCCO	MOROCCO	MOROCCO	MOROCCO	MOROCCO	MOROCCO	TUNISIA	MALI	MALI	MALI	MALI	MALI	MALI	BURKINA FASO	BURKINA FASO	NIGERIA	NIGERIA	CAMEROON	CAMEROON
[truncated: 95 more columns]
